# Supplementary material for: Identification of a Hydrogen-Sulfide-Releasing Isochroman-4-One Hybrid as a Cardioprotective Candidate for the Treatment of Cardiac Hypertrophy
Source: Molecules. 2022 Jun 27;27(13):4114. doi: 10.3390/molecules27134114 (PMC9268299; doi:10.3390/molecules27134114)
Supplement: Supplementary file 1 [file molecules-27-04114-s001.zip]

Archive with 3 entries (2 files):
- SI/
- SI/molecules-1737490-supplementary.pdf
- SI/Table S1. DEG_TAC_vs_13E_fc_1.5_p_0.05.xlsx
