# Supplementary material for: Identification of a Hydrogen-Sulfide-Releasing Isochroman-4-One Hybrid as a Cardioprotective Candidate for the Treatment of Cardiac Hypertrophy
Source: Molecules. 2022 Jun 27;27(13):4114. doi: 10.3390/molecules27134114 (PMC9268299; doi:10.3390/molecules27134114)
Supplement: Supplementary file 1 [file molecules-27-04114-s001.zip › SI/Table S1. DEG_TAC_vs_13E_fc_1.5_p_0.05.xlsx]

## Sheet: DEG_TAC_vs_13E
baseMean	log2FoldChange	lfcSE	stat	pvalue	padj	symbol	ensembl	control1	control2	treat1
288.036	0.0371488	0.46748	0.0794659	0.936662	0.985689	Gnai3	ENSMUSG00000000001	315.082	256.204	292.822
29.029	-0.23866	1.06768	-0.223532	0.823122	0.956697	Cdc45	ENSMUSG00000000028	39.0004	22.2493	25.8372
403.22	-0.0529989	0.430397	-0.12314	0.901997	0.975678	H19	ENSMUSG00000000031	430.03	386.328	393.3
17.6013	-4.15676	1.90536	-2.18161	0.029138	0.219863	Scml2	ENSMUSG00000000037	31.8161	19.5524	1.4354
1.40641	2.03905	4.5098	0.452137	0.65117	NA	Apoh	ENSMUSG00000000049	0	1.34844	2.87081
356.959	-0.102427	0.440207	-0.23268	0.81601	0.954777	Narf	ENSMUSG00000000056	380.767	349.92	340.19
797.048	-0.00578718	0.400037	-0.0144666	0.988458	0.99778	Cav2	ENSMUSG00000000058	695.849	900.083	795.213
969.974	0.235209	0.377752	0.622653	0.533513	0.843547	Klf6	ENSMUSG00000000078	951.404	880.531	1077.99
406.828	0.748182	0.429298	1.7428	0.0813681	0.386493	Scmh1	ENSMUSG00000000085	354.082	309.467	556.936
1719.29	0.0825881	1.27931	0.0645568	0.948527	0.988247	Cox5a	ENSMUSG00000000088	793.35	2578.89	1785.64
422.261	1.30228	0.440124	2.9589	0.0030874	0.0555986	Tbx2	ENSMUSG00000000093	326.372	241.371	699.041
3.42008	-1.62182	2.98468	-0.543382	0.586867	NA	Ngfr	ENSMUSG00000000120	4.1053	4.71954	1.4354
34.6281	-0.383534	0.987377	-0.388437	0.697693	0.914693	Wnt9a	ENSMUSG00000000126	46.1847	28.9915	28.7081
98.7309	-0.321202	0.636423	-0.504699	0.61377	0.880237	Fer	ENSMUSG00000000127	101.606	109.898	84.6888
3515.72	0.48595	0.356916	1.36152	0.173348	0.554832	Xpo6	ENSMUSG00000000131	3400.22	2803.41	4343.53
279.498	-0.905624	0.47435	-1.90919	0.0562378	0.31751	Tfe3	ENSMUSG00000000134	359.214	302.725	176.555
45.7477	-0.922064	0.885023	-1.04185	0.29748	0.687491	Axin2	ENSMUSG00000000142	45.1583	63.3767	28.7081
199.945	0.309384	0.512621	0.603535	0.546153	0.848645	Brat1	ENSMUSG00000000148	163.186	206.985	229.664
577.624	0.771232	0.404771	1.90535	0.0567342	0.318315	Gna12	ENSMUSG00000000149	437.215	497.574	798.084
15.4512	2.54604	1.39289	1.82788	0.0675669	0.350994	Slc22a18	ENSMUSG00000000154	7.18428	4.71954	34.4497
3.20534	-1.49814	3.08628	-0.485418	0.62738	NA	Pih1d2	ENSMUSG00000000167	6.15795	2.02266	1.4354
853.025	0.826277	0.387106	2.1345	0.0328021	0.235725	Dlat	ENSMUSG00000000168	624.006	732.203	1202.87
754.054	0.885131	0.411585	2.15054	0.0315122	0.229829	Sdhd	ENSMUSG00000000171	488.531	687.03	1086.6
28.353	-3.83065	1.50787	-2.54043	0.0110715	0.121799	Fgf6	ENSMUSG00000000183	64.6585	17.5297	2.87081
656.598	-0.867508	0.430174	-2.01664	0.0437327	0.275478	Ccnd2	ENSMUSG00000000184	924.719	621.631	423.444
412.707	0.897284	0.425196	2.11028	0.0348339	0.242376	Gpr107	ENSMUSG00000000194	309.95	331.042	597.128
22.1474	0.61002	1.16868	0.521972	0.60169	0.875122	Nalcn	ENSMUSG00000000197	21.5528	16.1813	28.7081
56.4575	-8.32632	2.17474	-3.82865	0.000128846	0.0055484	Slfn4	ENSMUSG00000000204	79.0271	90.3454	0
18.5084	-0.925878	1.46383	-0.632502	0.527059	0.839686	Drp2	ENSMUSG00000000223	37.974	6.06798	11.4832
8.60909	-3.09359	2.25123	-1.37418	0.169386	NA	Tspan32	ENSMUSG00000000244	8.21061	16.1813	1.4354
314.644	0.619671	0.476803	1.29964	0.193726	0.581017	Gmpr	ENSMUSG00000000253	214.502	318.906	410.525
270.009	0.773487	0.465351	1.66216	0.096481	0.420696	Mid2	ENSMUSG00000000266	225.792	211.031	373.205
951.985	0.703295	0.378754	1.85686	0.0633305	0.339561	Trim25	ENSMUSG00000000275	750.244	823.897	1281.81
1025.29	0.760262	0.402403	1.8893	0.0588513	0.326068	Dgke	ENSMUSG00000000276	684.559	980.316	1411
110.22	-0.0479378	0.619522	-0.0773787	0.938322	0.986272	Scpep1	ENSMUSG00000000278	127.264	95.7392	107.655
281.706	0.346645	0.471085	0.735844	0.461826	0.805318	Mnt	ENSMUSG00000000282	227.844	288.566	328.707
85.0791	-1.24531	0.693631	-1.79535	0.0725984	0.366263	Itgb2	ENSMUSG00000000290	95.4483	115.292	44.4975
50.0582	0.594288	0.816807	0.727575	0.466874	0.808736	Hddc2	ENSMUSG00000000295	43.1057	42.4758	64.5931
23.5955	2.7186	1.20222	2.26133	0.023739	0.196096	Tpd52l1	ENSMUSG00000000296	4.1053	12.136	54.5453
2.04265	-3.52987	4.09688	-0.8616	0.388908	NA	Pemt	ENSMUSG00000000301	4.1053	2.02266	0
3.57401	4.65779	3.10744	1.49891	0.133896	NA	Cdh1	ENSMUSG00000000303	0	0.67422	10.0478
47.4629	1.36447	0.866817	1.57411	0.115462	0.461122	Cdh4	ENSMUSG00000000305	21.5528	40.4532	80.3825
1.58318	-3.17164	4.49534	-0.70554	0.480474	NA	Ckmt1	ENSMUSG00000000308	2.05265	2.69688	0
1269.93	-1.88742	0.372875	-5.06181	4.15296e-07	4.75955e-05	Bcl6b	ENSMUSG00000000317	1656.49	1699.71	453.587
85.6647	0.62015	0.702101	0.883277	0.377087	0.749323	Clec10a	ENSMUSG00000000318	51.3163	93.7165	111.961
200.056	2.08848	0.530848	3.93424	8.34611e-05	0.00394408	Alox12	ENSMUSG00000000320	117.001	75.5126	407.654
310.69	0.199943	0.456568	0.437926	0.66144	0.901178	Arvcf	ENSMUSG00000000325	270.95	320.929	340.19
1147.18	1.15521	0.376125	3.07135	0.00213094	0.0433181	Comt	ENSMUSG00000000326	879.561	749.058	1812.91
179.956	0.799575	0.517049	1.54642	0.122003	0.473031	Rtca	ENSMUSG00000000339	145.738	142.935	251.195
197.308	0.643245	0.517114	1.24391	0.213531	0.60513	Dbt	ENSMUSG00000000340	142.659	189.456	259.808
971.514	0.499633	0.377149	1.32476	0.18525	0.568809	Dazap2	ENSMUSG00000000346	824.14	883.228	1207.17
220.817	-0.412726	0.493878	-0.835684	0.403333	0.767287	Mcts1	ENSMUSG00000000355	244.266	237.325	180.861
63.6483	-0.844637	0.764886	-1.10426	0.269478	0.662035	Rem1	ENSMUSG00000000359	67.7375	81.5806	41.6267
4.99427	-4.81939	3.08772	-1.56082	0.118565	NA	Rnf17	ENSMUSG00000000365	10.2633	4.71954	0
469.927	0.610052	0.417566	1.46097	0.144023	0.509171	Trappc10	ENSMUSG00000000374	422.846	376.889	610.046
236.745	0.82193	0.486697	1.68879	0.0912592	0.410596	Ccm2	ENSMUSG00000000378	207.318	169.903	333.013
667.914	-0.225631	0.401227	-0.562353	0.573875	0.861731	Tbrg4	ENSMUSG00000000384	762.56	641.183	599.998
5.35152	4.10286	2.41824	1.69663	0.0897663	NA	Tmprss2	ENSMUSG00000000385	1.02633	0.67422	14.354
95.3756	-2.16451	0.692413	-3.12605	0.00177174	0.0388369	Mx1	ENSMUSG00000000386	129.317	128.102	28.7081
321.248	1.24619	0.461693	2.69917	0.00695128	0.0916449	Fap	ENSMUSG00000000392	252.476	188.782	522.487
1515.84	-0.312036	0.490165	-0.636594	0.524389	0.837604	Ndufa9	ENSMUSG00000000399	946.272	2295.04	1306.22
52.4658	0.0275317	0.807217	0.034107	0.972792	0.99518	Lck	ENSMUSG00000000409	54.3953	49.8923	53.1099
80.812	0.821692	0.732178	1.12226	0.261754	0.656281	Cttnbp2	ENSMUSG00000000416	87.2377	41.8016	113.397
416.657	-0.344768	0.426457	-0.808446	0.418834	0.778745	Galnt1	ENSMUSG00000000420	448.504	448.356	353.109
1602.06	0.250889	0.360756	0.695453	0.486771	0.818597	Mkrn2	ENSMUSG00000000439	1517.94	1495.42	1792.82
304.134	1.99779	0.484309	4.12503	3.70681e-05	0.00206715	Pparg	ENSMUSG00000000440	119.054	184.736	608.611
1748.12	0.0810704	0.361224	0.224433	0.822421	0.956648	Raf1	ENSMUSG00000000441	1631.86	1798.14	1814.35
91.5192	-1.37202	0.679851	-2.01812	0.0435789	0.27518	2020-09-01	ENSMUSG00000000486	102.633	127.428	44.4975
1199.36	0.382181	0.368699	1.03657	0.299938	0.689778	Pdgfb	ENSMUSG00000000489	1088.93	1089.54	1419.61
845.322	0.375367	0.382726	0.980772	0.326705	0.713136	Acvrl1	ENSMUSG00000000530	793.35	745.013	997.605
386.124	1.11092	0.429637	2.58573	0.00971738	0.113229	Grasp	ENSMUSG00000000531	279.161	277.779	601.434
241.561	0.134785	0.481885	0.279703	0.779705	0.941483	Acvr1b	ENSMUSG00000000532	219.634	248.113	256.937
1639.01	0.764206	0.361716	2.11273	0.0346243	0.242376	Tom1l2	ENSMUSG00000000538	1385.54	1273.6	2257.89
104.324	-0.0233335	0.633549	-0.0368299	0.970621	0.994606	Zfp385a	ENSMUSG00000000552	88.264	121.36	103.349
1689.71	-0.28756	0.388198	-0.740755	0.458842	0.803664	Itga5	ENSMUSG00000000555	2107.05	1489.35	1472.72
197.797	-0.519129	0.515979	-1.0061	0.314365	0.702864	Wdr77	ENSMUSG00000000561	199.107	240.696	153.588
11.4633	-3.51972	2.07785	-1.69393	0.0902789	NA	Adora3	ENSMUSG00000000562	17.4475	15.5071	1.4354
2192.26	0.561546	0.440774	1.274	0.202664	0.591967	Atp5pb	ENSMUSG00000000563	1276.75	2506.75	2793.29
24.9955	-0.901024	1.15648	-0.779109	0.435916	0.791004	Sox9	ENSMUSG00000000567	36.9477	22.2493	15.7894
569.275	-0.136857	0.405905	-0.337166	0.735992	0.928002	Hnrnpd	ENSMUSG00000000568	556.269	617.585	533.97
27.7493	-0.652536	1.07716	-0.605795	0.544651	0.848304	Dynlt1c	ENSMUSG00000000579	30.7898	32.3625	20.0956
164.295	-0.559818	0.539948	-1.0368	0.299829	0.689744	C1d	ENSMUSG00000000581	176.528	191.478	124.88
178.395	-1.08813	0.532292	-2.04423	0.0409307	0.264831	Gm2a	ENSMUSG00000000594	213.476	219.796	101.914
825.732	-0.53373	0.385362	-1.38501	0.16605	0.544829	Krit1	ENSMUSG00000000600	947.299	894.015	635.883
1574.25	-0.219954	0.380845	-0.577543	0.563573	0.856779	Clcn4	ENSMUSG00000000605	1883.31	1421.26	1418.18
5.35536	-2.34348	2.57603	-0.909724	0.362968	NA	Sema4f	ENSMUSG00000000627	9.23693	5.39376	1.4354
895.485	-1.86466	0.397589	-4.68993	2.73303e-06	0.00024549	Hk2	ENSMUSG00000000628	1056.09	1305.96	324.401
2954.9	0.0183698	0.351933	0.0521969	0.958372	0.990629	Myo18a	ENSMUSG00000000631	3084.11	2800.71	2979.9
49.7256	2.11648	0.831449	2.54553	0.0109113	0.120771	Sez6	ENSMUSG00000000632	27.7108	19.5524	101.914
6.76077	-0.355442	2.10724	-0.168677	0.866051	NA	Haao	ENSMUSG00000000673	3.07898	11.4617	5.74161
98.9593	-2.48479	0.735153	-3.37996	0.000724963	0.0202142	Cd52	ENSMUSG00000000682	98.5273	173.949	24.4018
7.96244	0.171517	1.87376	0.0915365	0.927066	NA	Abhd15	ENSMUSG00000000686	7.18428	8.09064	8.61242
580.094	-0.351717	0.489018	-0.719231	0.471998	0.810803	Loxl3	ENSMUSG00000000693	839.534	411.274	489.472
646.578	0.636061	0.396634	1.60365	0.108792	0.448573	Kat2b	ENSMUSG00000000708	520.347	571.064	848.323
269.995	0.713675	0.483258	1.4768	0.13973	0.504135	Rab5b	ENSMUSG00000000711	258.634	186.759	364.592
1.80792	-3.36524	4.28034	-0.786208	0.431745	NA	Dnmt3l	ENSMUSG00000000730	2.05265	3.3711	0
249.449	0.0765227	0.475736	0.160851	0.87221	0.967883	Icosl	ENSMUSG00000000732	241.187	248.787	258.372
587.911	-0.192791	0.403303	-0.478029	0.63263	0.888148	Spg7	ENSMUSG00000000738	587.058	639.835	536.841
62.8936	0.0673229	0.86437	0.0778867	0.937918	0.986272	Sult5a1	ENSMUSG00000000739	94.422	29.6657	64.5931
3592.08	0.239614	0.355564	0.673899	0.500375	0.825742	Rpl13	ENSMUSG00000000740	3083.08	3692.7	4000.47
545.249	0.309586	0.40517	0.764089	0.444814	0.796438	Chmp1a	ENSMUSG00000000743	502.9	507.013	625.836
248.911	0.235804	0.498656	0.47288	0.636299	0.890085	Rpa1	ENSMUSG00000000751	191.923	277.779	277.033
402.825	-2.11673	1.25998	-1.67998	0.092962	0.413409	Serpinf1	ENSMUSG00000000753	815.929	267.665	124.88
909.488	0.353526	0.378935	0.932946	0.350848	0.731813	Tubgcp3	ENSMUSG00000000759	820.034	844.797	1063.63
211.58	-0.361024	0.506255	-0.713127	0.475767	0.812091	Polr3d	ENSMUSG00000000776	205.265	251.484	177.99
15.2017	0.0743699	1.41361	0.0526101	0.958043	0.990574	Tcf7	ENSMUSG00000000782	10.2633	19.5524	15.7894
1489.51	0.164136	0.369321	0.444426	0.656735	0.89931	Ddx3x	ENSMUSG00000000787	1315.75	1548.01	1604.78
3.39109	-4.27162	3.44493	-1.23997	0.214986	NA	Il12rb1	ENSMUSG00000000791	4.1053	6.06798	0
2.62849	-1.16904	3.28421	-0.355959	0.721871	NA	Slc5a5	ENSMUSG00000000792	3.07898	3.3711	1.4354
19.1925	-2.63115	1.44856	-1.81639	0.0693107	0.35723	Kcnn3	ENSMUSG00000000794	23.6055	29.6657	4.30621
271.943	0.690438	0.475555	1.45186	0.146541	0.512226	Usp32	ENSMUSG00000000804	197.055	254.181	364.592
1950.88	3.03539	0.359966	8.43242	3.386e-17	5.47591e-14	Car4	ENSMUSG00000000805	543.953	603.427	4705.25
124.034	0.515353	0.582624	0.884539	0.376406	0.748649	Txnrd3	ENSMUSG00000000811	113.922	103.156	155.023
3.48847	-4.3227	3.52527	-1.2262	0.220122	NA	Fasl	ENSMUSG00000000817	1.02633	9.43908	0
761.993	0.809873	0.388158	2.08645	0.0369377	0.249717	Zfp512b	ENSMUSG00000000823	580.9	637.138	1067.94
718.565	0.479597	0.390655	1.22768	0.219569	0.611641	Dnajc5	ENSMUSG00000000826	610.664	659.387	885.643
619.24	-0.494649	0.399678	-1.23762	0.215857	0.606442	Tpd52l2	ENSMUSG00000000827	675.322	695.795	486.601
512.517	-0.44382	0.415545	-1.06804	0.2855	0.678996	Fmr1	ENSMUSG00000000838	523.426	600.73	413.396
16.4736	-1.56932	1.53739	-1.02077	0.307362	0.696289	Bcl11a	ENSMUSG00000000861	7.18428	35.0594	7.17701
23.131	-2.11267	1.27025	-1.66319	0.0962736	0.420534	Il4	ENSMUSG00000000869	35.9214	26.2946	7.17701
173.754	1.08441	0.526299	2.06045	0.0393556	0.258843	Pxmp4	ENSMUSG00000000876	115.975	136.867	268.42
453.79	-0.00187646	0.425984	-0.00440499	0.996485	0.999094	Dlg3	ENSMUSG00000000881	411.557	496.226	453.587
34.0654	0.622957	0.963144	0.646795	0.517765	0.834825	Gnb1l	ENSMUSG00000000884	26.6845	31.0141	44.4975
13.7591	-6.29693	2.51817	-2.5006	0.0123983	NA	Dbh	ENSMUSG00000000889	10.2633	31.0141	0
1191.08	-0.0981497	0.483885	-0.202837	0.839262	0.961069	Mmp11	ENSMUSG00000000901	739.981	1694.99	1138.27
529.783	0.133323	0.41635	0.320218	0.748803	0.931438	Smarcb1	ENSMUSG00000000902	565.505	461.166	562.678
912.769	0.275109	0.382871	0.718541	0.472424	0.811055	Hip1r	ENSMUSG00000000915	909.325	796.928	1032.05
340.246	-0.0749352	0.447952	-0.167284	0.867147	0.966892	Nsun5	ENSMUSG00000000916	319.187	372.844	328.707
76.528	1.11216	0.692949	1.60496	0.108502	0.447758	Top1mt	ENSMUSG00000000934	60.5532	49.8923	119.138
9.62117	1.88133	1.7139	1.09769	0.272341	NA	Hoxa4	ENSMUSG00000000942	6.15795	4.04532	18.6602
6.93754	-1.65343	2.17428	-0.760451	0.446985	NA	NA	ENSMUSG00000000948	5.13163	12.8102	2.87081
349.795	-0.601924	0.467968	-1.28625	0.198356	0.587136	Mmp14	ENSMUSG00000000957	465.952	323.625	259.808
63.4675	-1.10106	0.808181	-1.36239	0.173074	0.554832	Slc7a7	ENSMUSG00000000958	100.58	53.9376	35.8851
483.127	0.509573	0.417055	1.22184	0.22177	0.615416	Oxa1l	ENSMUSG00000000959	394.109	452.401	602.869
260.475	-0.190415	0.484952	-0.392647	0.694581	0.913447	Heatr6	ENSMUSG00000000976	235.029	308.118	238.277
2.14003	-3.61643	4.08691	-0.884882	0.37622	NA	Ccl3	ENSMUSG00000000982	1.02633	5.39376	0
1.91387	5.22964	4.29718	1.21699	0.223606	NA	Icam4	ENSMUSG00000001014	0	0	5.74161
434.06	-0.314928	0.428259	-0.735368	0.462115	0.805318	Ilf2	ENSMUSG00000001016	500.847	428.13	373.205
1149.17	0.1732	0.372992	0.464354	0.642394	0.892993	Chtop	ENSMUSG00000001017	1044.8	1159.66	1243.06
567.588	-0.345991	0.408615	-0.846741	0.39714	0.762682	Snapin	ENSMUSG00000001018	568.584	653.319	480.86
578.457	-0.688913	0.443726	-1.55256	0.120527	0.47052	S100a6	ENSMUSG00000001025	807.718	517.127	410.525
114.694	0.129494	0.691052	0.187386	0.851358	0.963828	Scn4a	ENSMUSG00000001027	63.6322	158.442	122.009
465.558	-0.0702203	0.421022	-0.166785	0.867539	0.966892	Icam2	ENSMUSG00000001029	440.294	505.665	450.716
266.566	-0.186907	0.469603	-0.398011	0.690622	0.912459	Mapk7	ENSMUSG00000001034	285.319	270.362	244.018
661.268	0.284094	0.393864	0.721299	0.470726	0.810243	Epn2	ENSMUSG00000001036	618.874	614.214	750.716
24.8501	-1.2467	1.19764	-1.04096	0.297892	0.687789	B9d1	ENSMUSG00000001039	42.0794	19.5524	12.9186
640.847	0.276458	0.405891	0.681113	0.4958	0.822658	Sec24b	ENSMUSG00000001052	663.006	534.656	724.878
417.51	0.360125	0.42707	0.843245	0.399092	0.763911	N4bp3	ENSMUSG00000001053	404.372	358.685	489.472
250.337	0.1669	0.479861	0.347809	0.727984	0.925571	Rmnd5b	ENSMUSG00000001054	260.687	220.47	269.856
147.843	-0.693828	0.561255	-1.23621	0.216382	0.607154	Nhp2	ENSMUSG00000001056	158.054	180.691	104.784
423.563	-0.0363385	0.433991	-0.0837311	0.93327	0.985115	Vps9d1	ENSMUSG00000001062	474.162	380.26	416.267
919.783	0.0687553	0.411615	0.167038	0.86734	0.966892	Zfp276	ENSMUSG00000001065	1079.69	730.854	948.801
121.739	-0.891538	0.599134	-1.48804	0.136739	0.500376	Mfsd10	ENSMUSG00000001082	148.817	138.889	77.5117
470.607	-0.0715853	0.42065	-0.170178	0.86487	0.966862	Luzp1	ENSMUSG00000001089	513.163	443.637	455.023
994.527	0.235253	0.378018	0.622334	0.533722	0.843551	Kctd10	ENSMUSG00000001098	988.352	889.97	1105.26
461.451	0.347238	0.41725	0.832206	0.405293	0.768921	Poldip2	ENSMUSG00000001100	410.53	435.546	538.276
302.452	-0.683787	0.460968	-1.48337	0.137975	0.501933	Ift20	ENSMUSG00000001105	366.398	325.648	215.31
1359	-1.12675	0.410014	-2.74808	0.00599463	0.0834723	Col6a1	ENSMUSG00000001119	2019.81	1297.87	759.328
96.6306	0.692352	0.694187	0.997357	0.318591	0.705631	Pcbp3	ENSMUSG00000001120	108.791	51.9149	129.186
528.198	-0.779175	0.414417	-1.88017	0.0600847	0.329764	Lgals9	ENSMUSG00000001123	652.743	574.435	357.415
1495.07	0.353536	0.362902	0.974193	0.329961	0.715939	Araf	ENSMUSG00000001127	1399.91	1336.98	1748.32
252.16	-0.887754	0.501764	-1.76927	0.0768496	0.375351	Cfp	ENSMUSG00000001128	348.951	246.764	160.765
68.0473	-1.60403	0.96452	-1.66303	0.0963062	0.420534	Timp1	ENSMUSG00000001131	147.791	27.643	28.7081
101.314	0.0709944	0.63405	0.11197	0.910847	0.978938	Uxt	ENSMUSG00000001134	87.2377	111.92	104.784
313.905	0.47511	0.449251	1.05756	0.290256	0.682501	Cnnm3	ENSMUSG00000001138	279.161	276.43	386.123
375.259	0.365233	0.454383	0.8038	0.421513	0.780649	Lman2l	ENSMUSG00000001143	399.241	285.869	440.669
1472.73	1.18978	0.363356	3.27442	0.00105878	0.026388	Mcm3ap	ENSMUSG00000001150	1062.25	1001.89	2354.06
851.586	0.58154	0.394752	1.47318	0.140703	0.505539	Pcnt	ENSMUSG00000001151	642.48	818.503	1093.78
2.72687	-3.94362	3.72336	-1.05916	0.289529	NA	Ftcd	ENSMUSG00000001155	6.15795	2.02266	0
135.32	-0.802549	0.576492	-1.39212	0.163885	0.542611	Mxd1	ENSMUSG00000001156	161.133	154.396	90.4304
145.029	0.409342	0.554074	0.738785	0.460037	0.804434	Gmcl1	ENSMUSG00000001157	125.212	136.192	173.684
165.526	-0.399931	0.541724	-0.738256	0.460359	0.804481	Snrnp27	ENSMUSG00000001158	197.055	163.161	136.363
85.8465	0.391173	0.66544	0.587841	0.556639	0.854089	Oas1c	ENSMUSG00000001166	84.1587	71.4673	101.914
455.286	0.759765	0.431752	1.75973	0.0784541	0.378818	Ocrl	ENSMUSG00000001173	419.767	320.254	625.836
3531.1	-0.209413	0.347485	-0.602653	0.54674	0.84875	Calm1	ENSMUSG00000001175	3648.59	3746.64	3198.08
1039.02	0.64669	0.44781	1.44412	0.148706	0.515706	Agpat3	ENSMUSG00000001211	607.585	1140.11	1369.37
9.44026	-0.972382	4.85673	-0.200213	0.841314	NA	Slc26a3	ENSMUSG00000001225	22.5792	0	5.74161
311.525	1.17052	0.461143	2.53831	0.0111389	0.12236	Sema6b	ENSMUSG00000001227	191.923	247.439	495.214
40.1786	-0.875351	0.924224	-0.94712	0.343577	0.725391	Uhrf1	ENSMUSG00000001228	44.132	50.5665	25.8372
783.768	0.480755	0.395928	1.21425	0.224654	0.616355	Dpp9	ENSMUSG00000001229	767.692	617.585	966.026
861.621	0.657582	0.381033	1.72579	0.0843857	0.394806	Ramp2	ENSMUSG00000001240	735.876	709.279	1139.71
51.1608	-0.284549	0.881309	-0.322871	0.746793	0.930729	Lsr	ENSMUSG00000001247	75.9481	33.0368	44.4975
2121.65	-0.176194	0.387128	-0.455131	0.649015	0.896479	Gramd1a	ENSMUSG00000001248	2609.95	1802.86	1952.15
24.6071	0.908785	1.14258	0.79538	0.426392	0.783307	Hpn	ENSMUSG00000001249	12.3159	25.6204	35.8851
614.952	-0.628124	0.418537	-1.50076	0.133417	0.493868	Ckb	ENSMUSG00000001270	797.455	596.684	450.716
292.485	-0.778418	0.463351	-1.67997	0.0929627	0.413409	Sp1	ENSMUSG00000001280	329.451	349.92	198.086
50.9401	-1.72455	0.868391	-1.98591	0.047043	0.285772	Itgb7	ENSMUSG00000001281	62.6059	70.1189	20.0956
223.16	0.0494577	0.490508	0.10083	0.919686	0.980948	Myg1	ENSMUSG00000001285	228.871	212.379	228.229
635.801	0.394937	0.398006	0.992287	0.321057	0.707973	Rarg	ENSMUSG00000001288	603.479	547.466	756.457
1902.63	0.595004	0.356649	1.66832	0.0952524	0.417968	Pfdn5	ENSMUSG00000001289	1625.7	1626.22	2455.97
546.175	-0.310267	0.407077	-0.762183	0.445951	0.796625	Efnb2	ENSMUSG00000001300	597.322	570.39	470.812
43.7449	0.822575	0.877773	0.937116	0.348699	0.729985	Rrp15	ENSMUSG00000001305	27.7108	41.8016	61.7223
91.9381	1.35646	0.650129	2.08644	0.0369385	0.249717	Rnd2	ENSMUSG00000001313	53.3689	67.422	155.023
308.003	0.531836	0.453756	1.17207	0.241167	0.634066	Srr	ENSMUSG00000001323	284.292	252.158	387.559
65.576	-1.23663	0.76347	-1.61976	0.105285	0.441747	Sync	ENSMUSG00000001333	78.0008	84.2775	34.4497
1219.19	-0.773205	0.437013	-1.76929	0.0768448	0.375351	Fndc5	ENSMUSG00000001334	1012.98	1816.35	828.227
12.1727	0.610278	1.53106	0.398599	0.690189	NA	Acp5	ENSMUSG00000001348	11.2896	9.43908	15.7894
110.596	-3.46198	0.866406	-3.99579	6.44788e-05	0.00317057	Cnn1	ENSMUSG00000001349	245.292	72.1415	14.354
387.469	0.407129	0.436241	0.933267	0.350682	0.731677	Fbxo9	ENSMUSG00000001366	319.187	379.586	463.635
274.13	0.516694	0.465149	1.11081	0.266649	0.659484	Vps50	ENSMUSG00000001376	227.844	251.484	343.061
261.248	-0.0838571	0.471084	-0.178009	0.858716	0.965717	Hars	ENSMUSG00000001380	270.95	261.597	251.195
371.384	-0.813682	0.449583	-1.80986	0.0703177	0.359783	Zmat2	ENSMUSG00000001383	383.846	483.416	246.889
31.3496	-2.05968	1.10842	-1.85821	0.0631396	0.339113	Ube2c	ENSMUSG00000001403	50.29	33.711	10.0478
954.178	-0.0877604	0.378843	-0.231654	0.816807	0.955063	Smg5	ENSMUSG00000001415	1010.93	935.817	915.787
795.316	-0.245195	0.397417	-0.616971	0.537254	0.844828	Cct3	ENSMUSG00000001416	933.956	744.339	707.654
385.038	-0.312434	0.432948	-0.721642	0.470514	0.810243	Glmp	ENSMUSG00000001418	413.609	409.926	331.578
1862.78	0.19791	0.357299	0.553907	0.579643	0.864832	Mef2d	ENSMUSG00000001419	1779.65	1771.85	2036.84
19.5042	-1.53573	1.31405	-1.1687	0.242525	0.635799	Tmem79	ENSMUSG00000001420	23.6055	26.2946	8.61242
258.589	0.162604	0.473208	0.34362	0.731132	0.926505	Snd1	ENSMUSG00000001424	235.029	262.271	278.468
328.213	-1.16323	0.587847	-1.97879	0.0478397	0.289164	Col18a1	ENSMUSG00000001435	590.137	215.076	179.425
27.8577	-0.796088	1.08363	-0.734649	0.462553	0.805318	Slc19a1	ENSMUSG00000001436	35.9214	28.9915	18.6602
840.941	-0.207758	0.383125	-0.542273	0.58763	0.866263	Kpnb1	ENSMUSG00000001440	892.903	867.721	762.199
593.912	0.274983	0.403308	0.681821	0.495352	0.822439	Npepps	ENSMUSG00000001441	521.373	588.594	671.768
6.99551	-0.417545	2.03455	-0.205228	0.837394	NA	Tbx21	ENSMUSG00000001444	5.13163	10.1133	5.74161
254.664	0.163319	0.473874	0.344646	0.73036	0.926396	Mrpl10	ENSMUSG00000001445	254.529	235.303	274.162
67.1242	-1.67129	0.785541	-2.12756	0.0333734	0.237763	Cyp51	ENSMUSG00000001467	102.633	71.4673	27.2727
2480.14	0.238146	0.353842	0.673031	0.500928	0.82595	Tcf25	ENSMUSG00000001472	2241.5	2438.65	2760.28
178.734	-0.898544	0.529245	-1.69779	0.0895483	0.406543	Tubb6	ENSMUSG00000001473	212.449	210.357	113.397
384.543	0.449733	0.435587	1.03248	0.30185	0.69205	Def8	ENSMUSG00000001482	369.477	316.209	467.941
684.238	-1.80372	0.519516	-3.47192	0.000516751	0.0156044	Meox1	ENSMUSG00000001493	1268.54	527.24	256.937
8.14021	-1.21147	1.99298	-0.607868	0.543275	NA	Sost	ENSMUSG00000001494	15.3949	4.71954	4.30621
1.36843	-2.94266	5.27965	-0.557359	0.577282	NA	Pax9	ENSMUSG00000001497	4.1053	0	0
67.1006	-1.59133	0.786321	-2.02377	0.0429943	0.273391	Irx2	ENSMUSG00000001504	68.7638	103.83	28.7081
906.701	-2.88569	0.515153	-5.60163	2.1235e-08	3.96251e-06	Col1a1	ENSMUSG00000001506	1798.12	749.732	172.248
225.132	0.207359	0.514173	0.403286	0.686738	0.910666	Itga3	ENSMUSG00000001507	256.581	171.926	246.889
713.912	0.362419	0.397986	0.910631	0.36249	0.739513	Sgca	ENSMUSG00000001508	590.137	713.325	838.275
51.5238	-4.72012	1.29233	-3.65242	0.000259779	0.00920003	Foxm1	ENSMUSG00000001517	92.3693	59.3313	2.87081
143.648	-0.387554	0.560627	-0.691286	0.489386	0.820664	Itfg2	ENSMUSG00000001518	160.107	151.699	119.138
51.2172	-0.227687	0.821223	-0.277254	0.781585	0.94235	Nrip2	ENSMUSG00000001520	58.5006	49.218	45.9329
170.844	-0.724313	0.537159	-1.34841	0.177525	0.560274	Tulp3	ENSMUSG00000001521	183.712	209.682	119.138
158.538	0.223384	0.549893	0.406231	0.684573	0.910395	Gtf2h4	ENSMUSG00000001524	170.37	130.124	175.119
1273.75	-0.677563	0.368441	-1.839	0.0659154	0.346354	Tubb5	ENSMUSG00000001525	1471.75	1439.46	910.045
141.264	0.674714	0.557836	1.20952	0.226463	0.618608	Ell2	ENSMUSG00000001542	123.159	112.595	188.038
1351.3	0.196488	0.384223	0.511389	0.609079	0.87835	Jup	ENSMUSG00000001552	1108.43	1468.45	1477.03
245.666	0.680551	0.572652	1.18842	0.234668	0.626416	Fkbp10	ENSMUSG00000001555	286.345	123.382	327.272
8.53171	-3.06727	2.2507	-1.36281	0.172943	NA	Klhl10	ENSMUSG00000001558	15.3949	8.76486	1.4354
219.484	-0.446135	0.521063	-0.8562	0.391887	0.759456	Nom1	ENSMUSG00000001569	288.398	193.501	176.555
194.986	-0.489447	0.512178	-0.955618	0.339265	0.721825	Ergic1	ENSMUSG00000001576	221.686	209.682	153.588
31.206	-0.0759198	1.00924	-0.0752248	0.940036	0.986817	Tnk1	ENSMUSG00000001583	29.7634	33.711	30.1435
94.249	-0.517038	0.649036	-0.796625	0.425669	0.783267	Acap1	ENSMUSG00000001588	105.712	103.83	73.2055
493.997	0.839526	0.467979	1.79394	0.0728231	0.36649	Tcea3	ENSMUSG00000001604	283.266	498.248	700.476
613.596	-0.448189	0.402062	-1.11473	0.264968	0.657675	Ifrd1	ENSMUSG00000001627	640.427	706.582	493.779
329.379	-0.030895	0.469343	-0.065826	0.947516	0.988057	Stk38l	ENSMUSG00000001630	390.004	273.733	324.401
569.977	0.730623	0.408527	1.78843	0.0737061	0.368151	Brpf1	ENSMUSG00000001632	508.031	426.781	775.117
371.134	-0.00593558	0.44575	-0.013316	0.989376	0.998015	Akr1b3	ENSMUSG00000001642	328.424	414.645	370.334
157.096	0.858074	0.541927	1.58338	0.113336	0.457056	Gstt1	ENSMUSG00000001663	133.422	113.943	223.923
52.7394	1.31097	0.798482	1.64183	0.100625	0.430004	Gstt3	ENSMUSG00000001665	36.9477	33.711	87.5596
38.5612	0.243495	0.918114	0.265212	0.790846	0.944357	Ddt	ENSMUSG00000001666	32.8424	39.779	43.0621
124.249	-0.609401	0.60935	-1.00008	0.31727	0.704695	Ddx18	ENSMUSG00000001674	166.265	114.617	91.8658
417.392	0.639466	0.424098	1.50783	0.131599	0.492018	Ubl3	ENSMUSG00000001687	343.819	360.033	548.324
69.6973	0.320953	0.717175	0.447524	0.654497	0.898759	Gramd3	ENSMUSG00000001700	64.6585	64.0509	80.3825
44.3803	-0.958989	0.891209	-1.07605	0.281903	0.674276	Eef1e1	ENSMUSG00000001707	47.211	58.6571	27.2727
966.148	0.397425	0.386105	1.02932	0.30333	0.693433	Akt1	ENSMUSG00000001729	785.139	962.112	1151.19
174.221	2.61566	0.584085	4.47821	7.52717e-06	0.00054779	Cldn15	ENSMUSG00000001739	86.2114	43.1501	393.3
212.721	-0.67653	0.505422	-1.33854	0.180719	0.564252	Il16	ENSMUSG00000001741	223.739	262.271	152.153
1432.49	0.800154	0.399245	2.00417	0.0450521	0.279304	Tcirg1	ENSMUSG00000001750	1376.3	921.658	1999.52
120.349	0.637558	0.588097	1.0841	0.278318	0.669737	Naglu	ENSMUSG00000001751	106.738	96.4134	157.894
157.126	-0.516125	0.552756	-0.933729	0.350444	0.731494	Coasy	ENSMUSG00000001755	192.949	156.419	122.009
201.649	-0.021377	0.510187	-0.0419002	0.966578	0.993261	Smo	ENSMUSG00000001761	222.713	182.714	199.521
10.4446	-0.404492	1.67916	-0.24089	0.809641	NA	Tspan33	ENSMUSG00000001763	9.23693	13.4844	8.61242
133.928	0.476336	0.586601	0.812027	0.416776	0.777316	Crnkl1	ENSMUSG00000001767	96.4746	140.238	165.071
529.903	-0.0414184	0.415117	-0.0997751	0.920523	0.981302	Rin2	ENSMUSG00000001768	583.979	486.112	519.616
1.15269	0.474333	4.9972	0.0949198	0.924379	NA	Folh1	ENSMUSG00000001773	0	2.02266	1.4354
469.821	-0.281869	0.429051	-0.656958	0.511208	0.831577	Chordc1	ENSMUSG00000001774	559.347	439.591	410.525
511.368	0.965346	0.408861	2.36106	0.0182227	0.167762	Rtcb	ENSMUSG00000001783	381.793	394.419	757.893
97.9621	0.176923	0.637049	0.277722	0.781226	0.9423	Pwp1	ENSMUSG00000001785	85.185	102.481	106.22
287.543	1.65602	0.479779	3.45163	0.00055721	0.0164841	Fbxo7	ENSMUSG00000001786	137.528	196.872	528.228
1634.26	-0.0450583	0.361002	-0.124814	0.90067	0.975582	Capns1	ENSMUSG00000001794	1613.38	1688.92	1600.47
136.625	0.155103	0.577346	0.268648	0.7882	0.94363	Lrp3	ENSMUSG00000001802	150.87	112.595	146.411
4.46398	1.88588	2.52832	0.745901	0.455727	NA	Folr1	ENSMUSG00000001827	4.1053	0.67422	8.61242
418.298	0.127659	0.433138	0.29473	0.7682	0.937626	Clpb	ENSMUSG00000001829	364.346	447.008	443.539
906.95	-0.181296	0.38103	-0.475804	0.634214	0.888625	2020-09-07	ENSMUSG00000001833	980.141	908.174	832.534
306.503	0.252816	0.462819	0.546253	0.584892	0.865745	Zdhhc4	ENSMUSG00000001844	322.266	254.181	343.061
1262.87	0.221604	0.36853	0.601319	0.547627	0.849576	Rac1	ENSMUSG00000001847	1239.8	1153.59	1395.21
169.651	0.403012	0.535016	0.753272	0.451287	0.799723	Nup214	ENSMUSG00000001855	170.37	136.192	202.392
25.9728	-1.14389	1.13493	-1.0079	0.313504	0.702362	Aif1l	ENSMUSG00000001864	35.9214	27.643	14.354
1.63115	1.46457	4.22445	0.346689	0.728825	NA	Cpa3	ENSMUSG00000001865	0	2.02266	2.87081
324.12	-0.520389	0.458583	-1.13478	0.256468	0.648468	Ltbp1	ENSMUSG00000001870	398.214	322.951	251.195
972.138	-0.120188	0.388623	-0.309267	0.757118	0.933351	Ugp2	ENSMUSG00000001891	1110.48	887.273	918.658
930.339	0.205952	0.390789	0.527016	0.598183	0.873172	Trmt1	ENSMUSG00000001909	988.352	782.095	1020.57
350.883	-0.204175	0.441949	-0.461988	0.64409	0.893683	Nacc1	ENSMUSG00000001910	353.056	380.934	318.659
450.722	-0.0411329	0.420867	-0.0977339	0.922144	0.981541	Nfix	ENSMUSG00000001911	475.189	434.872	442.104
1216.33	-0.236894	0.40796	-0.58068	0.561456	0.855259	Slc1a5	ENSMUSG00000001918	1547.7	1014.7	1086.6
893.508	0.176281	0.388093	0.454223	0.649669	0.896636	Uba1	ENSMUSG00000001924	937.035	776.027	967.461
840.872	0.19145	0.405315	0.472349	0.636678	0.890286	Vwf	ENSMUSG00000001930	674.296	931.098	917.222
275.032	0.203258	0.463856	0.438192	0.661247	0.901084	Siae	ENSMUSG00000001942	262.739	260.923	301.435
818.804	2.11353	0.396205	5.33444	9.58414e-08	1.36762e-05	Vsig2	ENSMUSG00000001943	435.162	341.829	1679.42
1804.87	0.346574	0.361097	0.95978	0.337166	0.720473	Esam	ENSMUSG00000001946	1746.81	1563.52	2104.3
66.1037	-0.00604826	0.747102	-0.00809563	0.993541	0.998565	Spa17	ENSMUSG00000001948	55.4216	76.8611	66.0285
367.655	0.357957	0.43756	0.818075	0.413314	0.773815	Fam50a	ENSMUSG00000001962	356.135	316.209	430.621
125.576	0.504863	0.582379	0.866897	0.385998	0.754831	Emd	ENSMUSG00000001964	101.606	118.663	156.459
50.0966	0.529942	0.836353	0.633634	0.52632	0.83924	Taco1	ENSMUSG00000001983	33.8687	53.2634	63.1577
3.66239	2.84818	2.72946	1.0435	0.296718	NA	Grik3	ENSMUSG00000001985	1.02633	1.34844	8.61242
40.9918	-0.803506	0.969032	-0.829183	0.407001	0.770137	Gria3	ENSMUSG00000001986	66.7112	28.9915	27.2727
445.378	0.067242	0.419788	0.160181	0.872739	0.968194	Sipa1l2	ENSMUSG00000001995	437.215	439.591	459.329
260.318	0.205276	0.471411	0.435451	0.663235	0.901849	Ap4e1	ENSMUSG00000001998	237.081	258.226	285.645
142.672	0.548696	0.556136	0.986622	0.323828	0.710479	Blvra	ENSMUSG00000001999	119.054	128.102	180.861
58.2645	-0.676649	0.785689	-0.861218	0.389118	0.757181	Pdzd4	ENSMUSG00000002006	69.7901	63.3767	41.6267
899.388	-0.66807	0.384882	-1.73578	0.0826029	0.390247	Srpk3	ENSMUSG00000002007	962.693	1089.54	645.931
2096.85	-0.126499	0.38854	-0.325577	0.744745	0.9305	Idh3g	ENSMUSG00000002010	1753.99	2560.01	1976.55
97.2343	-0.0873312	0.638114	-0.136858	0.891143	0.97349	Pnck	ENSMUSG00000002012	104.685	93.7165	93.3012
285.759	-0.641409	0.46495	-1.37952	0.167734	0.547884	Ssr4	ENSMUSG00000002014	314.056	335.087	208.133
406.72	-0.354373	0.428569	-0.826876	0.408307	0.770706	Bcap31	ENSMUSG00000002015	434.136	442.962	343.061
311.516	-0.343737	0.453253	-0.758378	0.448225	0.798461	Fam98a	ENSMUSG00000002017	340.74	329.693	264.114
330.845	-3.51339	2.1429	-1.63955	0.101099	0.431399	Ltbp2	ENSMUSG00000002020	871.35	79.5579	41.6267
1807.45	-0.150721	0.359893	-0.418793	0.675367	0.906836	Kmt2a	ENSMUSG00000002028	1943.86	1794.77	1683.73
346.069	1.41354	0.441641	3.20065	0.00137116	0.0319267	Ift46	ENSMUSG00000002031	235.029	210.357	592.821
162.946	-0.70636	0.567635	-1.24439	0.213355	0.604897	Tmem25	ENSMUSG00000002032	148.817	225.189	114.832
20.7252	-1.64164	1.29957	-1.26321	0.206512	0.596597	Cd3g	ENSMUSG00000002033	20.5265	33.0368	8.61242
66.2819	-0.30414	0.75191	-0.40449	0.685853	0.910666	Trappc6a	ENSMUSG00000002043	58.5006	82.929	57.4161
745.685	0.355814	0.390229	0.911809	0.361869	0.739513	Supt6	ENSMUSG00000002052	718.428	645.903	872.725
59.1329	-1.64161	0.898107	-1.82786	0.0675704	0.350994	Spag5	ENSMUSG00000002055	111.869	41.1274	24.4018
57.6924	0.0976129	0.77636	0.125731	0.899945	0.975258	Unc119	ENSMUSG00000002058	59.5269	53.2634	60.2869
191.211	1.45299	0.509105	2.854	0.00431721	0.0692038	Rab34	ENSMUSG00000002059	115.975	126.079	331.578
332.679	0.300472	0.444148	0.676515	0.498714	0.824299	Sdf2	ENSMUSG00000002064	304.819	312.838	380.382
10.3182	-0.72723	1.69918	-0.427988	0.66866	NA	Ccne1	ENSMUSG00000002068	12.3159	11.4617	7.17701
11.4709	-0.584061	1.60985	-0.362804	0.716751	NA	Hsf2bp	ENSMUSG00000002076	12.3159	13.4844	8.61242
47.9501	-1.50472	0.881031	-1.70791	0.0876538	0.402492	Bbc3	ENSMUSG00000002083	65.6848	56.6345	21.531
34902.1	-0.999774	0.33807	-2.9573	0.00310346	0.0557564	Mybpc3	ENSMUSG00000002100	40401.3	43361.1	20944
1371.57	0.065605	0.391559	0.167548	0.866939	0.966892	Psmc3	ENSMUSG00000002102	1123.83	1577	1413.87
462.032	0.525935	0.427192	1.23114	0.218269	0.609611	Acp2	ENSMUSG00000002103	449.531	356.662	579.903
43.9673	-0.422686	0.881756	-0.479368	0.631677	0.888148	Rapsn	ENSMUSG00000002104	42.0794	53.9376	35.8851
584.84	0.475333	0.415277	1.14462	0.252367	0.646106	Slc39a13	ENSMUSG00000002105	585.006	450.379	719.137
688.634	0.399798	0.392225	1.01931	0.308057	0.696986	Celf2	ENSMUSG00000002107	639.401	605.449	821.05
274.065	0.955995	0.462914	2.06517	0.0389072	0.258175	Nr1h3	ENSMUSG00000002108	212.449	204.963	404.784
522.23	0.939447	0.422349	2.22434	0.0261256	0.207564	Ddb2	ENSMUSG00000002109	453.636	346.549	766.505
68.3214	-1.0344	0.746191	-1.38624	0.165674	0.544209	Spi1	ENSMUSG00000002111	87.2377	77.5353	40.1913
338.351	-0.0438289	0.443988	-0.0987165	0.921363	0.981502	Sf3a1	ENSMUSG00000002129	333.556	349.92	331.578
1115.99	0.616921	0.386644	1.59558	0.110582	0.452496	Stat6	ENSMUSG00000002147	1069.43	825.919	1452.63
30.7184	1.9096	1.02158	1.86926	0.0615867	0.333977	Napsa	ENSMUSG00000002204	12.3159	19.5524	60.2869
203.819	0.178707	0.502348	0.355743	0.722033	0.923317	Vrk3	ENSMUSG00000002205	186.791	203.614	221.052
299.947	0.283932	0.474824	0.597974	0.549858	0.850407	Smg9	ENSMUSG00000002210	326.372	233.28	340.19
403.439	0.384865	0.427613	0.900031	0.368104	0.742808	Paxip1	ENSMUSG00000002221	377.688	354.64	477.989
517.668	0.683551	0.411542	1.66095	0.096723	0.42157	Rmnd5a	ENSMUSG00000002222	403.346	457.795	691.864
692.588	-0.473512	0.436341	-1.08519	0.277838	0.669737	Mov10	ENSMUSG00000002227	938.062	589.942	549.759
455.024	-1.27275	0.429602	-2.96262	0.00305037	0.0553592	Ppm1j	ENSMUSG00000002228	606.558	524.543	233.971
1040.17	-0.846032	0.383474	-2.20623	0.027368	0.212376	Rhoc	ENSMUSG00000002233	1329.09	1112.46	678.945
804.303	0.778521	0.385661	2.01867	0.0435215	0.274938	Tead3	ENSMUSG00000002249	679.428	619.608	1113.87
247.959	-0.730297	0.481879	-1.51552	0.129641	0.488788	Ppard	ENSMUSG00000002250	292.503	279.127	172.248
107.121	0.558626	0.612555	0.91196	0.36179	0.739513	Def6	ENSMUSG00000002257	87.2377	97.7619	136.363
1202.3	2.38943	0.397753	6.00734	1.88597e-09	4.90183e-07	Peg3	ENSMUSG00000002265	588.085	409.251	2609.56
27.9009	-3.81509	1.42878	-2.67017	0.00758121	0.0963333	Zim1	ENSMUSG00000002266	41.053	39.779	2.87081
91.3474	-1.0138	0.723149	-1.40192	0.160938	0.536924	Metrn	ENSMUSG00000002274	71.8428	147.654	54.5453
169.194	-0.822794	0.54603	-1.50687	0.131845	0.492574	Lmf1	ENSMUSG00000002279	174.475	221.144	111.961
576.8	0.338236	0.404971	0.835209	0.4036	0.767435	Ciao3	ENSMUSG00000002280	497.768	562.299	670.333
615.017	5.53084	0.477634	11.5797	5.22502e-31	7.60502e-27	Angptl4	ENSMUSG00000002289	24.6318	50.5665	1769.85
63.4601	-0.482214	0.759391	-0.635001	0.525428	0.838512	Dbf4	ENSMUSG00000002297	62.6059	77.5353	50.2391
270.669	0.600815	0.464911	1.29232	0.196246	0.584991	Daxx	ENSMUSG00000002307	225.792	235.977	350.238
91.3918	0.587583	0.648565	0.905974	0.364949	0.741213	Cd320	ENSMUSG00000002308	72.8691	83.6033	117.703
306.889	-0.539502	0.483868	-1.11498	0.26486	0.65752	Ipo4	ENSMUSG00000002319	409.504	275.756	235.406
195.876	-0.220142	0.51107	-0.430747	0.666652	0.903636	Tm9sf1	ENSMUSG00000002320	193.976	217.099	176.555
4.90588	-2.20101	2.66064	-0.827249	0.408096	NA	Rec8	ENSMUSG00000002324	9.23693	4.04532	1.4354
796.428	-0.260793	0.390391	-0.668029	0.504115	0.828767	Irf9	ENSMUSG00000002325	903.167	782.769	703.347
432.388	0.0633675	0.427348	0.148281	0.882121	0.971415	Gmpr2	ENSMUSG00000002326	459.794	392.396	444.975
709.327	-0.234931	0.392148	-0.599086	0.549116	0.850177	Mdp1	ENSMUSG00000002329	770.771	722.764	634.448
66.4966	-0.311299	0.756528	-0.411484	0.680718	0.908807	Dhrs1	ENSMUSG00000002332	56.4479	85.6259	57.4161
416.395	0.153342	0.424795	0.360978	0.718116	0.92209	Tmem161a	ENSMUSG00000002342	400.267	402.509	446.41
52.8412	-0.700118	0.817797	-0.856103	0.391941	0.759456	Armc6	ENSMUSG00000002343	58.5006	62.7024	37.3205
70.9886	-0.0691999	0.743065	-0.0931277	0.925802	0.982505	Borcs8	ENSMUSG00000002345	54.3953	89.6712	68.8993
324.204	0.577769	0.544484	1.06113	0.28863	0.680878	Slc25a42	ENSMUSG00000002346	169.344	387.002	416.267
376.236	0.295946	0.435708	0.67923	0.496992	0.822758	Snx9	ENSMUSG00000002365	370.504	329.019	429.185
878.723	0.83972	0.396711	2.1167	0.034285	0.241719	Ranbp3	ENSMUSG00000002372	790.271	601.404	1244.49
1110.11	-1.10428	0.453905	-2.43284	0.0149811	0.147617	Ndufa11	ENSMUSG00000002379	923.693	1777.92	628.706
47.8892	0.651091	0.832289	0.782289	0.434045	0.789069	Bmp8b	ENSMUSG00000002384	42.0794	38.4305	63.1577
247.21	-0.0177093	0.499029	-0.0354876	0.971691	0.994737	Nr2f6	ENSMUSG00000002393	204.239	291.937	245.454
1266.74	0.197605	0.373916	0.528473	0.597171	0.872323	Use1	ENSMUSG00000002395	1108.43	1306.64	1385.16
451.692	-0.188193	0.421637	-0.446338	0.655353	0.89902	Ocel1	ENSMUSG00000002396	447.478	494.203	413.396
72.5884	1.22943	0.714011	1.72187	0.0850934	0.395445	Dyrk1b	ENSMUSG00000002409	42.0794	57.9829	117.703
253.887	-0.608918	0.477688	-1.27472	0.202409	0.591697	Braf	ENSMUSG00000002413	290.45	283.172	188.038
174.428	-0.653735	0.539707	-1.21128	0.225789	0.61818	Ndufb2	ENSMUSG00000002416	174.475	222.493	126.315
674.785	0.457333	0.393741	1.16151	0.245437	0.638943	Hltf	ENSMUSG00000002428	621.953	578.481	823.921
440.155	0.640803	0.419542	1.52739	0.126665	0.482629	Prpf6	ENSMUSG00000002455	370.504	371.495	578.467
117.704	-1.54084	0.653811	-2.3567	0.0184381	0.168757	Rgs19	ENSMUSG00000002458	188.844	112.595	51.6745
1.77751	3.201	4.13114	0.774845	0.438431	NA	Rgs20	ENSMUSG00000002459	1.02633	0	4.30621
34.1158	0.371656	0.963099	0.385896	0.699574	0.915591	Abhd3	ENSMUSG00000002475	31.8161	30.3399	40.1913
201.328	-1.61611	0.522464	-3.09325	0.00197975	0.0415086	Snrpd1	ENSMUSG00000002477	263.766	255.529	84.6888
237.35	0.289303	0.490719	0.58955	0.555493	0.853319	Tchp	ENSMUSG00000002486	247.344	194.85	269.856
30.1265	-1.58276	1.08219	-1.46256	0.143588	0.508627	Tiam1	ENSMUSG00000002489	41.053	36.4079	12.9186
2514.25	0.333826	0.378507	0.881953	0.377802	0.749579	Tsc2	ENSMUSG00000002496	2695.13	1932.31	2915.3
1235.49	-0.0458442	0.461478	-0.0993422	0.920867	0.981482	Rpl3l	ENSMUSG00000002500	816.955	1679.48	1210.04
3263.13	0.342495	0.350089	0.978308	0.327922	0.714473	Slc9a3r2	ENSMUSG00000002504	3127.21	2864.09	3798.08
1098.55	0.364453	0.375761	0.969906	0.332093	0.717367	Puf60	ENSMUSG00000002524	1067.38	937.84	1290.43
1175.03	0.591112	0.369821	1.59837	0.10996	0.451218	Golga2	ENSMUSG00000002546	1030.43	980.316	1514.35
170.028	0.0453545	0.530408	0.0855087	0.931857	0.984337	Uck1	ENSMUSG00000002550	159.08	177.32	173.684
90.7854	0.507048	0.682244	0.743206	0.457357	0.802925	Scin	ENSMUSG00000002565	58.5006	100.459	113.397
5.24699	-1.17338	2.39589	-0.489746	0.624313	NA	Ikzf4	ENSMUSG00000002578	4.1053	8.76486	2.87081
163.842	-0.468581	0.554144	-0.845594	0.397779	0.763304	Mien1	ENSMUSG00000002580	151.896	209.008	130.622
1168.51	-0.153957	0.387716	-0.397087	0.691303	0.912459	Axl	ENSMUSG00000002602	1373.22	1045.71	1086.6
264.624	-0.645568	0.474916	-1.35933	0.174042	0.555755	Tgfb1	ENSMUSG00000002603	285.319	316.209	192.344
533.153	0.113104	0.409735	0.276041	0.782516	0.942772	Ccdc97	ENSMUSG00000002608	548.058	490.158	561.242
280.938	-0.119339	0.466562	-0.255784	0.798118	0.947752	Zfp40	ENSMUSG00000002617	308.924	268.339	265.549
2783.3	1.0403	0.353486	2.94298	0.00325067	0.0574891	Akap8l	ENSMUSG00000002625	2175.81	1941.08	4233
81.01	-0.69475	0.694976	-0.999676	0.317467	0.70486	Pdcd2l	ENSMUSG00000002635	83.1324	102.481	57.4161
465.223	-0.060583	0.42091	-0.143933	0.885553	0.971755	Gtf2f1	ENSMUSG00000002658	503.926	439.591	452.152
370.673	-0.272802	0.47563	-0.573559	0.566266	0.858547	Clpp	ENSMUSG00000002660	302.766	483.416	325.836
152.077	-1.29252	0.627264	-2.06056	0.0393448	0.258843	Alkbh7	ENSMUSG00000002661	125.212	253.507	77.5117
1.15269	0.474333	4.9972	0.0949198	0.924379	NA	Pspn	ENSMUSG00000002664	0	2.02266	1.4354
119.643	-1.52666	0.618086	-2.46998	0.013512	0.138498	Dennd1c	ENSMUSG00000002668	142.659	163.161	53.1099
115.292	-1.16358	0.618372	-1.88169	0.0598787	0.32942	Med6	ENSMUSG00000002679	130.343	152.374	63.1577
221.801	1.59669	0.48838	3.26936	0.00107789	0.0267271	Prkd1	ENSMUSG00000002688	135.475	129.45	400.477
54.2856	-0.478056	0.806953	-0.592422	0.553568	0.852292	Lcp2	ENSMUSG00000002699	54.3953	65.3993	43.0621
209.004	0.00628081	0.498978	0.0125874	0.989957	0.998368	Cse1l	ENSMUSG00000002718	214.502	202.94	209.569
495.933	-0.130252	0.41284	-0.315502	0.75238	0.931753	Naa20	ENSMUSG00000002728	520.347	500.945	466.506
131.223	0.0863005	0.581913	0.148305	0.882102	0.971415	Prkra	ENSMUSG00000002731	144.712	112.595	136.363
86.487	-0.117896	0.665072	-0.177268	0.859298	0.965723	Fkbp7	ENSMUSG00000002732	91.343	86.3001	81.818
282.395	0.101875	0.466551	0.218359	0.82715	0.957985	Plekha3	ENSMUSG00000002733	298.661	252.832	295.693
300.204	0.387453	0.45733	0.847207	0.39688	0.7625	Ykt6	ENSMUSG00000002741	290.45	254.181	355.98
3304.14	0.242091	0.353988	0.683895	0.494041	0.821803	Baz1b	ENSMUSG00000002748	3348.9	2880.27	3683.24
734.442	0.98758	0.393418	2.51025	0.0120644	0.128267	Pex6	ENSMUSG00000002763	596.295	510.384	1096.65
306.476	0.161665	0.485328	0.333104	0.739055	0.929487	Mrpl2	ENSMUSG00000002767	231.95	357.336	330.143
287.533	-0.437726	0.462581	-0.946268	0.344012	0.725756	Mea1	ENSMUSG00000002768	323.293	306.77	232.535
30.8368	1.81308	1.01122	1.79297	0.0729779	0.366527	Gnmt	ENSMUSG00000002769	19.5002	14.1586	58.8515
33.396	-0.212232	0.991072	-0.214143	0.830435	0.958752	Grin2d	ENSMUSG00000002771	41.053	28.9915	30.1435
388.162	-0.0350383	0.432725	-0.0809715	0.935465	0.985529	Kdelr1	ENSMUSG00000002778	408.478	374.192	381.817
225.538	0.0367885	0.513288	0.0716723	0.942863	0.987452	Tmem143	ENSMUSG00000002781	180.633	266.317	229.664
92.717	-0.855217	0.66334	-1.28926	0.197308	0.586476	Ggct	ENSMUSG00000002797	98.5273	119.337	60.2869
1394.16	0.549325	0.37007	1.48438	0.137708	0.501567	Jag2	ENSMUSG00000002799	1300.35	1115.16	1766.98
211.171	0.62063	0.506925	1.2243	0.220838	0.614118	Btbd6	ENSMUSG00000002803	154.975	202.94	275.597
59.9317	1.01952	0.760226	1.34108	0.179894	0.563399	Nudt14	ENSMUSG00000002804	48.2373	41.1274	90.4304
44.5334	0.00301315	0.878442	0.00343011	0.997263	0.999289	Epdr1	ENSMUSG00000002808	53.3689	35.7336	44.4975
2066.28	0.417477	0.360089	1.15937	0.246305	0.639829	Flii	ENSMUSG00000002812	1986.97	1730.05	2481.81
172.365	0.413503	0.524607	0.788216	0.43057	0.785934	Top3a	ENSMUSG00000002814	156.002	154.396	206.698
935.393	0.403426	0.388377	1.03875	0.298923	0.688903	Atg4d	ENSMUSG00000002820	934.983	754.452	1116.74
156.188	-1.27163	0.557671	-2.28025	0.0225927	0.191144	Qtrt1	ENSMUSG00000002825	196.028	192.153	80.3825
2607.37	1.00642	0.357536	2.81487	0.00487967	0.0747062	Plin4	ENSMUSG00000002831	1797.1	2104.91	3920.08
1448.94	0.522908	0.363396	1.43895	0.150165	0.518419	Hdgfl2	ENSMUSG00000002833	1287.01	1242.59	1817.22
587.31	0.385374	0.401131	0.960719	0.336693	0.720473	Chaf1a	ENSMUSG00000002835	518.294	547.466	696.17
239.1	0.0812935	0.487662	0.166701	0.867606	0.966892	Adprh	ENSMUSG00000002844	211.423	257.552	248.325
185.444	-0.580945	0.532267	-1.09146	0.275073	0.667736	Tmem39a	ENSMUSG00000002845	237.081	180.017	139.234
251.9	-0.654708	0.48926	-1.33816	0.180844	0.564252	Timmdc1	ENSMUSG00000002846	252.476	320.929	182.296
180.845	0.557358	0.540699	1.03081	0.302629	0.692574	Pla1a	ENSMUSG00000002847	186.791	126.079	229.664
43.4789	-0.482012	0.891773	-0.540509	0.588846	0.867059	Mcm2	ENSMUSG00000002870	40.0267	55.9602	34.4497
497.607	-0.162966	0.414586	-0.393081	0.694259	0.913235	Tpra1	ENSMUSG00000002871	541.9	490.158	460.764
408.163	0.0897439	0.460449	0.194905	0.845467	0.962818	Nab1	ENSMUSG00000002881	483.399	316.209	424.879
1934.2	0.436307	0.377739	1.15505	0.248071	0.642012	Adgre5	ENSMUSG00000002885	1984.91	1476.54	2341.14
120.898	-0.879984	0.600423	-1.46561	0.142755	0.508519	Il17ra	ENSMUSG00000002897	137.528	147.654	77.5117
1045.39	-0.678814	0.375146	-1.80947	0.0703783	0.359783	Lamb1	ENSMUSG00000002900	1199.77	1190	746.409
126.822	0.0602667	0.61052	0.0987138	0.921366	0.981502	Kcnn1	ENSMUSG00000002908	95.4483	154.396	130.622
1051.64	2.74919	0.374307	7.34474	2.06166e-13	1.36398e-10	Arrdc2	ENSMUSG00000002910	363.319	360.033	2431.57
7579.58	1.30007	0.376745	3.45078	0.000558962	0.0165024	Cd36	ENSMUSG00000002944	4125.83	6064.61	12548.3
273.903	-0.183447	0.465973	-0.393686	0.693813	0.91306	Map2k7	ENSMUSG00000002948	285.319	285.195	251.195
794.374	0.439153	0.397085	1.10594	0.268751	0.66165	Timm44	ENSMUSG00000002949	627.085	792.882	963.155
596.818	0.624745	0.399272	1.56471	0.117651	0.466074	Ap2a2	ENSMUSG00000002957	510.084	500.945	779.424
238.077	0.303596	0.486616	0.623892	0.532698	0.843222	Pnkp	ENSMUSG00000002963	200.134	241.371	272.727
670.553	0.0686344	0.395764	0.173423	0.862319	0.966061	Med25	ENSMUSG00000002968	692.77	627.024	691.864
1889.81	0.0414155	0.360443	0.114902	0.908523	0.977492	Bcam	ENSMUSG00000002980	1766.31	1976.81	1926.31
412.915	0.31451	0.430526	0.730525	0.46507	0.807584	Clptm1	ENSMUSG00000002981	351.003	412.623	475.118
250.582	0.164911	0.481772	0.342301	0.732125	0.926629	Relb	ENSMUSG00000002983	264.792	217.099	269.856
413.3	-0.00861137	0.447602	-0.0192389	0.984651	0.997052	Tomm40	ENSMUSG00000002984	345.872	482.067	411.961
3514.84	-0.370331	0.348958	-1.06125	0.288578	0.680878	Apoe	ENSMUSG00000002985	3659.88	3943.51	2941.14
1009.84	0.719427	0.374393	1.92158	0.0546587	0.312533	Hbp1	ENSMUSG00000002996	828.245	833.336	1367.94
15.7495	-0.20138	1.38419	-0.145487	0.884327	0.971755	Prkar2b	ENSMUSG00000002997	13.3422	19.5524	14.354
426.328	-0.000700659	0.426523	-0.00164272	0.998689	0.999682	Cdkn1b	ENSMUSG00000003031	400.267	452.401	426.315
734.279	0.70522	0.39587	1.78144	0.0748402	0.371267	Klf4	ENSMUSG00000003032	663.006	550.838	988.992
565.76	-0.0162309	0.419249	-0.0387142	0.969118	0.993985	Ap1m1	ENSMUSG00000003033	644.533	491.506	561.242
232.877	-0.237554	0.488113	-0.486679	0.626486	0.886211	Rab8a	ENSMUSG00000003037	230.923	259.575	208.133
489.848	-0.62187	0.418477	-1.48603	0.137271	0.501294	Hmgn2	ENSMUSG00000003038	588.085	521.172	360.286
312.363	0.375919	0.453553	0.828831	0.4072	0.770318	Fam32a	ENSMUSG00000003039	264.792	303.399	368.898
71.6444	-0.0411445	0.714854	-0.0575564	0.954102	0.989447	Stard3nl	ENSMUSG00000003062	67.7375	76.8611	70.3347
2008.51	0.510367	0.357731	1.42668	0.153672	0.525834	Stk11	ENSMUSG00000003068	1839.18	1680.16	2506.21
11.8154	-3.56225	2.06949	-1.72131	0.0851942	NA	Efna2	ENSMUSG00000003070	20.5265	13.4844	1.4354
3416.73	-0.0823711	0.418092	-0.197017	0.843814	0.961864	Atp5d	ENSMUSG00000003072	2492.95	4468.73	3288.51
593.812	0.932596	0.39956	2.33406	0.0195926	0.174309	Ppp5c	ENSMUSG00000003099	463.899	447.682	869.854
194.946	0.372968	0.515375	0.723683	0.469261	0.809664	Cdk12	ENSMUSG00000003119	198.081	157.093	229.664
1614.69	1.98497	0.360469	5.50662	3.6578e-08	6.26833e-06	Lipe	ENSMUSG00000003123	808.745	817.154	3218.17
337.15	-0.147665	0.454829	-0.32466	0.745438	0.930679	Pafah1b2	ENSMUSG00000003131	388.977	308.118	314.353
362.037	0.0164488	0.446156	0.0368678	0.97059	0.994606	Tbc1d8	ENSMUSG00000003134	399.241	322.277	364.592
159.215	-1.09784	0.551745	-1.98976	0.0466179	0.284091	Cnot11	ENSMUSG00000003135	199.107	188.107	90.4304
47.7628	0.600829	0.837074	0.717773	0.472897	0.811294	Slc2a3	ENSMUSG00000003153	45.1583	36.4079	61.7223
371.002	0.465912	0.456218	1.02125	0.307136	0.696289	Foxj2	ENSMUSG00000003154	273.003	384.979	455.023
783.246	0.195676	0.386578	0.506175	0.612734	0.880024	Sri	ENSMUSG00000003161	772.823	721.415	855.5
197.52	0.426077	0.510738	0.834239	0.404146	0.76779	Dgcr2	ENSMUSG00000003166	160.107	194.175	238.277
1075.51	-0.226765	0.375529	-0.603855	0.54594	0.848496	Irf3	ENSMUSG00000003184	1074.56	1185.95	966.026
204.238	-0.598948	0.510129	-1.17411	0.24035	0.633669	Bcl2l12	ENSMUSG00000003190	212.449	248.113	152.153
102.495	-0.60694	0.637793	-0.951625	0.341287	0.723772	Zfp959	ENSMUSG00000003198	102.633	128.776	76.0763
338.999	-0.246407	0.448451	-0.549463	0.582688	0.865002	Mpnd	ENSMUSG00000003199	383.846	331.716	301.435
394.769	-0.00667417	0.444103	-0.0150284	0.988009	0.997778	Sh3gl1	ENSMUSG00000003200	448.504	342.504	393.3
3.40109	-4.26812	3.44126	-1.24028	0.214873	NA	Ebi3	ENSMUSG00000003206	6.15795	4.04532	0
101.675	0.244594	0.626424	0.390461	0.696196	0.914298	Yju2	ENSMUSG00000003208	102.633	88.997	113.397
907.972	0.195462	0.38073	0.513388	0.60768	0.877549	Ranbp2	ENSMUSG00000003226	829.271	902.78	991.863
4.14328	-0.716972	2.69303	-0.266232	0.79006	NA	Edar	ENSMUSG00000003227	8.21061	1.34844	2.87081
502.123	0.699314	0.422798	1.65401	0.0981251	0.424053	Grk5	ENSMUSG00000003228	466.978	364.753	674.639
347.863	-0.176856	0.442321	-0.399836	0.689277	0.911708	Dvl3	ENSMUSG00000003233	349.977	373.518	320.095
489.764	0.130732	0.417481	0.313144	0.754171	0.932464	Abcf3	ENSMUSG00000003234	510.084	439.591	519.616
436.034	0.424065	0.423756	1.00073	0.316959	0.704541	Eif2b5	ENSMUSG00000003235	367.425	415.319	525.357
727.96	0.593292	0.396761	1.49534	0.134826	0.496808	Cyth2	ENSMUSG00000003269	681.48	563.648	938.753
34.2194	-1.03711	0.996739	-1.0405	0.298108	0.688069	Car11	ENSMUSG00000003273	44.132	38.4305	20.0956
8.33212	1.80469	1.88108	0.959388	0.337363	NA	Dlgap1	ENSMUSG00000003279	7.18428	2.02266	15.7894
42.3988	-1.97992	0.98323	-2.01369	0.0440421	0.276221	Plag1	ENSMUSG00000003282	40.0267	72.8157	14.354
48.0741	-0.920703	0.856498	-1.07496	0.282392	0.674904	Hck	ENSMUSG00000003283	55.4216	58.6571	30.1435
404.177	-0.251892	0.451713	-0.557637	0.577092	0.863506	Mrpl4	ENSMUSG00000003299	354.082	499.597	358.851
665.13	0.656334	0.419026	1.56633	0.117271	0.465089	Keap1	ENSMUSG00000003308	460.82	654.667	879.902
308.176	0.519692	0.452696	1.14799	0.250971	0.645043	Glg1	ENSMUSG00000003316	256.581	281.824	386.123
347.145	0.770664	0.439169	1.75482	0.0792897	0.380849	Btbd2	ENSMUSG00000003344	280.187	281.824	479.424
1286.87	0.00816435	0.3694	0.0221017	0.982367	0.996635	Csnk1g2	ENSMUSG00000003345	1220.3	1348.44	1291.86
443.625	0.62735	0.419487	1.49552	0.13478	0.496764	Abhd17a	ENSMUSG00000003346	384.872	366.101	579.903
100.36	-0.95584	0.642289	-1.48818	0.136704	0.500376	Mob3a	ENSMUSG00000003348	115.975	123.382	61.7223
255.35	0.467913	0.484893	0.964983	0.334553	0.719518	Cacnb3	ENSMUSG00000003352	257.608	195.524	312.918
1.47581	-3.05983	4.63025	-0.660835	0.508718	NA	Ccdc65	ENSMUSG00000003354	3.07898	1.34844	0
36.0833	-0.67733	0.971191	-0.697422	0.485539	0.818053	Fkbp11	ENSMUSG00000003355	33.8687	48.5438	25.8372
1088.29	0.596427	0.381349	1.56399	0.117819	0.466208	Ddx23	ENSMUSG00000003360	1022.22	837.381	1405.26
157.649	0.139554	0.540467	0.258209	0.796245	0.946736	Pld3	ENSMUSG00000003363	156.002	149.003	167.942
369.759	1.58976	0.446405	3.56124	0.000369101	0.0119384	Grik5	ENSMUSG00000003378	250.423	192.827	666.027
7.79852	-5.4733	2.75913	-1.9837	0.0472889	NA	Cd79a	ENSMUSG00000003379	9.23693	14.1586	0
523.2	0.169663	0.490694	0.345761	0.729522	0.926017	Rabac1	ENSMUSG00000003380	332.53	671.523	565.549
347.562	0.19935	0.442094	0.450923	0.652045	0.898265	Etv3	ENSMUSG00000003382	315.082	347.223	380.382
339.63	-0.251261	0.444333	-0.56548	0.571748	0.860676	Prkcsh	ENSMUSG00000003402	352.03	365.427	301.435
6.05715	0.874346	2.21315	0.395068	0.692792	NA	Rab3b	ENSMUSG00000003411	8.21061	1.34844	8.61242
73.9059	-1.58636	0.76114	-2.08419	0.0371425	0.250166	St8sia6	ENSMUSG00000003418	115.975	74.1642	31.5789
598.257	0.743648	0.408632	1.81985	0.0687822	0.355387	Fcgrt	ENSMUSG00000003420	437.215	539.376	818.18
422.221	0.428395	0.424102	1.01012	0.312436	0.701598	Nosip	ENSMUSG00000003421	365.372	391.722	509.568
332.799	0.412045	0.449057	0.917577	0.35884	0.738222	Pih1d1	ENSMUSG00000003423	275.055	324.3	399.042
2993.3	0.770721	0.349121	2.2076	0.027272	0.212043	Rps11	ENSMUSG00000003429	2398.52	2447.42	4133.96
1454.66	0.758671	0.374959	2.02335	0.0430375	0.273422	Supt5	ENSMUSG00000003435	1312.67	1051.78	1999.52
905.094	0.0460216	0.37958	0.121243	0.903498	0.975912	Paf1	ENSMUSG00000003437	910.351	880.531	924.399
226.486	-0.238602	0.498344	-0.478789	0.632089	0.888148	Timm50	ENSMUSG00000003438	211.423	265.643	202.392
133.213	-1.19278	0.589028	-2.02499	0.0428679	0.273121	Med29	ENSMUSG00000003444	151.896	175.971	71.7701
59.6163	0.229383	0.767101	0.299026	0.76492	0.937076	Bicd1	ENSMUSG00000003452	61.5795	51.2407	66.0285
346.096	-0.175159	0.44196	-0.396323	0.691867	0.912459	Ncstn	ENSMUSG00000003458	362.293	357.336	318.659
465.332	0.96692	0.433635	2.2298	0.0257607	0.206189	Pex19	ENSMUSG00000003464	299.687	405.88	690.429
81.4254	-2.27423	0.841277	-2.70331	0.00686529	0.0909999	Phyhip	ENSMUSG00000003469	57.4742	163.835	22.9664
450.966	0.663663	0.478361	1.38737	0.165329	0.543811	Crhr2	ENSMUSG00000003476	268.897	485.438	598.563
381.182	3.84982	0.45189	8.51937	1.60421e-17	3.3356e-14	Inmt	ENSMUSG00000003477	60.5532	78.2095	1004.78
14.5603	-2.19408	1.57792	-1.39049	0.16438	0.542822	Cyp4f18	ENSMUSG00000003484	18.4739	20.9008	4.30621
397.729	1.17822	0.440238	2.67633	0.00744334	0.0956256	Impdh1	ENSMUSG00000003500	316.108	244.068	633.013
1425.86	-0.60287	0.369666	-1.63085	0.102921	0.435345	Dusp3	ENSMUSG00000003518	1720.12	1498.12	1059.33
466.833	0.898988	0.425649	2.11204	0.0346829	0.242376	Prodh	ENSMUSG00000003526	321.24	403.183	676.075
287.576	0.765449	0.463326	1.65207	0.0985195	0.424749	Ess2	ENSMUSG00000003527	253.502	213.053	396.171
111.168	0.41657	0.603658	0.690077	0.490146	0.820848	Slc25a1	ENSMUSG00000003528	99.5536	100.459	133.492
214.617	0.298134	0.523175	0.569855	0.568776	0.85987	Dgcr6	ENSMUSG00000003531	157.028	241.371	245.454
126.341	-0.281598	0.585211	-0.481191	0.63038	0.888148	Ddr1	ENSMUSG00000003534	126.238	142.26	110.526
96.2195	0.672483	0.662181	1.01556	0.30984	0.699416	Ier3	ENSMUSG00000003541	99.5536	61.354	127.751
21.8389	-1.73102	1.29494	-1.33675	0.181304	0.564481	Fosb	ENSMUSG00000003545	18.4739	38.4305	8.61242
723.038	0.868881	0.400953	2.16704	0.0302319	0.225077	Klc4	ENSMUSG00000003546	633.243	500.945	1034.93
617.551	2.1348	0.400347	5.33238	9.6934e-08	1.36978e-05	Ercc1	ENSMUSG00000003549	274.029	305.422	1273.2
262.003	0.831594	0.476031	1.74693	0.080649	0.384616	As3mt	ENSMUSG00000003559	185.765	229.909	370.334
355.524	0.316428	0.442584	0.714954	0.474637	0.812085	Homer3	ENSMUSG00000003573	354.082	303.399	409.09
355.869	0.435857	0.439752	0.991142	0.321616	0.708617	Crtc1	ENSMUSG00000003575	335.608	301.376	430.621
571.532	0.520889	0.40198	1.29581	0.195042	0.583038	Rnf215	ENSMUSG00000003581	494.689	503.642	716.266
21.6613	-0.154545	1.19793	-0.129011	0.897349	0.974732	Sec14l2	ENSMUSG00000003585	26.6845	18.2039	20.0956
90.8568	0.382332	0.65409	0.584525	0.558867	0.854738	Aven	ENSMUSG00000003604	73.8954	91.0197	107.655
987.174	0.555995	0.377087	1.47445	0.140361	0.505005	Cp	ENSMUSG00000003617	889.824	817.154	1254.54
438.976	0.814073	0.429452	1.89561	0.0580118	0.322398	Crot	ENSMUSG00000003623	388.977	312.164	615.788
149.381	0.159822	0.558169	0.286333	0.774623	0.940171	Rps6ka1	ENSMUSG00000003644	126.238	161.139	160.765
961.327	0.567046	0.376479	1.50618	0.132021	0.492824	Snrnp200	ENSMUSG00000003660	817.982	838.729	1227.27
292.477	-0.0741867	0.474497	-0.156348	0.875759	0.96896	Ciao1	ENSMUSG00000003662	253.502	341.155	282.774
3.21534	-1.49684	3.45304	-0.433484	0.664663	NA	Has1	ENSMUSG00000003665	8.21061	0	1.4354
37.3249	-0.533781	0.946378	-0.564024	0.572737	0.8609	Taf6l	ENSMUSG00000003680	46.1847	37.0821	28.7081
164.407	0.21117	0.533417	0.39588	0.692193	0.912459	Insig2	ENSMUSG00000003721	151.896	160.464	180.861
417.872	-0.0100092	0.450411	-0.0222223	0.982271	0.996635	Kpna6	ENSMUSG00000003731	343.819	493.529	416.267
242.904	-0.552925	0.484354	-1.14157	0.253632	0.646465	Man1a	ENSMUSG00000003746	285.319	258.226	185.167
138.329	0.891479	0.566289	1.57425	0.11543	0.461122	Itpkc	ENSMUSG00000003752	119.054	96.4134	199.521
77.4428	0.687214	0.724932	0.94797	0.343145	0.724782	Coq8b	ENSMUSG00000003762	83.1324	45.8469	103.349
797.258	-0.164197	0.389911	-0.421115	0.673671	0.906134	Brd8	ENSMUSG00000003778	884.693	769.285	737.797
130.048	-0.418235	0.579033	-0.7223	0.47011	0.810243	Kif20a	ENSMUSG00000003779	143.686	140.238	106.22
291.66	0.0523524	0.46736	0.112017	0.91081	0.978938	Farsa	ENSMUSG00000003808	320.214	256.204	298.564
562.974	1.06104	0.412576	2.57174	0.0101189	0.115787	Gcdh	ENSMUSG00000003809	368.451	457.795	862.677
6706.11	0.693015	0.34329	2.01874	0.0435137	0.274938	Mast2	ENSMUSG00000003810	5784.37	5341.17	8992.8
68.4249	-0.518061	0.733113	-0.706659	0.479778	0.813795	Dnase2a	ENSMUSG00000003812	78.0008	74.1642	53.1099
654.347	-0.0386891	0.421604	-0.0917665	0.926884	0.982721	Rad23a	ENSMUSG00000003813	543.953	776.027	643.06
1864.1	-1.77397	0.366766	-4.83679	1.3195e-06	0.000127188	Calr	ENSMUSG00000003814	2254.84	2624.06	713.395
28.6259	-0.111559	1.08282	-0.103026	0.917942	0.980767	Syce2	ENSMUSG00000003824	19.5002	39.1047	27.2727
1234.42	-0.132927	0.368361	-0.360862	0.718203	0.92209	Nfat5	ENSMUSG00000003847	1266.49	1276.97	1159.81
379.656	-0.300988	0.43671	-0.689218	0.490686	0.821101	Nob1	ENSMUSG00000003848	427.978	382.283	328.707
155.04	0.549381	0.54459	1.0088	0.313072	0.70208	Nqo1	ENSMUSG00000003849	124.185	144.283	196.65
1.60217	-0.257011	4.38026	-0.0586749	0.953211	NA	Ppfia3	ENSMUSG00000003863	0	3.3711	1.4354
429.645	0.83092	0.442471	1.87791	0.0603936	0.330586	Gys1	ENSMUSG00000003865	285.319	396.441	607.175
179.229	-0.28561	0.524038	-0.545018	0.585741	0.865745	Ruvbl2	ENSMUSG00000003868	181.66	199.569	156.459
10.8357	-0.152714	1.64923	-0.0925973	0.926223	NA	Lin7b	ENSMUSG00000003872	14.3686	8.09064	10.0478
329.369	-1.18546	0.460061	-2.57673	0.00997385	0.114758	Bax	ENSMUSG00000003873	441.32	368.798	177.99
11.1782	-1.2812	1.69049	-0.75789	0.448517	NA	Il7r	ENSMUSG00000003882	10.2633	17.5297	5.74161
167.277	0.205024	0.551946	0.371457	0.710297	0.919713	Tfam	ENSMUSG00000003923	129.317	188.782	183.732
149.16	-0.0848364	0.564516	-0.150282	0.880543	0.970558	Zfp81	ENSMUSG00000003929	129.317	174.623	143.54
156.323	0.614611	0.622837	0.986792	0.323745	0.710479	Efnb3	ENSMUSG00000003934	81.0797	184.062	203.827
289.894	-0.0309889	0.462242	-0.0670404	0.94655	0.988057	Mmd	ENSMUSG00000003948	310.977	273.059	285.645
79.3135	1.66979	0.70503	2.3684	0.0178653	0.165655	Hlf	ENSMUSG00000003949	34.8951	56.6345	146.411
702.311	-1.06699	0.442371	-2.41198	0.0158664	0.153752	Fam162a	ENSMUSG00000003955	645.559	1055.15	406.219
3407.01	0.460976	0.351005	1.31331	0.18908	0.573704	Rpl8	ENSMUSG00000003970	2854.21	3199.85	4166.97
114.49	-0.215911	0.602385	-0.358427	0.720024	0.922424	Ssbp2	ENSMUSG00000003992	122.133	117.988	103.349
101.495	-0.113206	0.631748	-0.179194	0.857785	0.965514	Fancl	ENSMUSG00000004018	113.922	94.3908	96.172
9.25149	0.489425	1.75064	0.279569	0.779808	NA	Brinp2	ENSMUSG00000004031	6.15795	10.1133	11.4832
175.35	-0.317753	0.531759	-0.59755	0.55014	0.850463	Gstm5	ENSMUSG00000004032	170.37	204.963	150.717
75.0236	1.02028	0.695929	1.46606	0.142631	0.508519	Gstm7	ENSMUSG00000004035	52.3426	59.3313	113.397
2.04265	-3.52987	4.09688	-0.8616	0.388908	NA	Gstm3	ENSMUSG00000004038	4.1053	2.02266	0
863.9	0.344379	0.383524	0.897932	0.369222	0.743913	Stat3	ENSMUSG00000004040	834.403	751.081	1006.22
116.203	0.103985	0.608753	0.170816	0.864368	0.966862	Stat5a	ENSMUSG00000004043	96.4746	130.124	122.009
3569.44	0.053693	0.357606	0.150146	0.88065	0.970558	Cavin1	ENSMUSG00000004044	3173.4	3876.09	3658.84
777.487	0.481376	0.385459	1.24884	0.211724	0.603297	Map3k11	ENSMUSG00000004054	684.559	689.053	958.849
720.515	0.480539	0.395472	1.2151	0.224327	0.616106	Akt2	ENSMUSG00000004056	583.979	689.053	888.514
340.277	0.767356	0.441087	1.73969	0.0819126	0.387724	Dnaja3	ENSMUSG00000004069	273.003	278.453	469.377
361.32	-0.0500748	0.439812	-0.113855	0.909353	0.978029	Hmox2	ENSMUSG00000004070	345.872	384.979	353.109
802.985	1.08446	0.399129	2.71708	0.00658615	0.0883907	Cdip1	ENSMUSG00000004071	508.031	660.735	1240.19
940.214	-0.179471	0.385006	-0.46615	0.641108	0.89276	Map3k20	ENSMUSG00000004085	895.982	1060.55	864.112
407.173	-0.0434557	0.427188	-0.101725	0.918975	0.980948	Cwc15	ENSMUSG00000004096	410.53	411.948	399.042
1641.21	0.0240566	0.364377	0.0660212	0.947361	0.988057	Col5a3	ENSMUSG00000004098	1734.49	1529.8	1659.33
307.27	0.0902924	0.456025	0.197999	0.843046	0.961728	Dnmt1	ENSMUSG00000004099	321.24	280.475	320.095
455.279	-0.0272146	0.437209	-0.0622462	0.950367	0.988603	Ppan	ENSMUSG00000004100	527.531	389.025	449.281
343.953	-0.911409	0.448276	-2.03314	0.0420381	0.269839	Angptl2	ENSMUSG00000004105	391.03	424.084	216.746
17.7969	1.69651	1.28353	1.32175	0.186251	0.56997	Cacna1e	ENSMUSG00000004110	10.2633	10.1133	33.0143
4.88447	0.944837	2.33325	0.404944	0.685519	NA	Cacna1b	ENSMUSG00000004113	4.1053	3.3711	7.17701
125.63	0.864418	0.58478	1.47819	0.139356	0.50362	Trmt10a	ENSMUSG00000004127	109.817	87.6486	179.425
194.745	-0.919006	0.545543	-1.68457	0.0920712	0.412028	Etv1	ENSMUSG00000004151	280.187	182.039	122.009
478.001	-0.071834	0.415894	-0.172722	0.86287	0.966231	Kifc2	ENSMUSG00000004187	501.873	469.931	462.2
4798.7	0.830168	0.347465	2.38921	0.0168845	0.159996	Psap	ENSMUSG00000004207	3595.22	4025.77	6775.1
281.06	-0.0648407	0.462693	-0.140138	0.888551	0.972615	Ikbkg	ENSMUSG00000004221	281.213	289.24	272.727
1.91387	5.22964	4.29718	1.21699	0.223606	NA	Pax2	ENSMUSG00000004231	0	0	5.74161
87.7926	0.13276	0.659727	0.201234	0.840516	0.961298	Wars2	ENSMUSG00000004233	81.0797	88.997	93.3012
90.6354	0.915672	0.648929	1.41105	0.15823	0.532412	Atn1	ENSMUSG00000004263	65.6848	74.1642	132.057
1066.69	0.309431	0.375211	0.824685	0.40955	0.771761	Phb2	ENSMUSG00000004264	938.062	1037.62	1224.4
137.476	-1.17666	0.584634	-2.01264	0.0441524	0.276262	Ptpn6	ENSMUSG00000004266	184.739	153.048	74.6409
45.6391	-0.188363	0.890465	-0.211533	0.832471	0.959617	Eno2	ENSMUSG00000004267	61.5795	33.711	41.6267
466.421	-0.204212	0.417685	-0.488913	0.624903	0.885376	Emg1	ENSMUSG00000004268	499.821	475.999	423.444
240.759	1.31438	0.479747	2.73973	0.00614888	0.0851541	Lpcat3	ENSMUSG00000004270	151.896	169.903	400.477
375.617	0.116625	0.433903	0.268781	0.788099	0.94363	Atp6v1f	ENSMUSG00000004285	357.161	373.518	396.171
47.4136	0.126132	0.840374	0.15009	0.880694	0.970558	Clcn5	ENSMUSG00000004317	44.132	47.8696	50.2391
290.486	-0.423772	0.480366	-0.882186	0.377676	0.749431	Clcn3	ENSMUSG00000004319	265.818	368.798	236.841
40.1651	4.00781	1.03939	3.85594	0.000115285	0.00510023	Hif3a	ENSMUSG00000004328	2.05265	10.7875	107.655
247.556	-0.201602	0.516427	-0.39038	0.696256	0.914298	Pde1c	ENSMUSG00000004347	197.055	320.254	225.358
198.078	-2.03594	0.535127	-3.80458	0.000142042	0.00597522	Utp20	ENSMUSG00000004356	256.581	273.059	64.5931
11.3829	-1.31865	1.73653	-0.759357	0.447639	NA	Spic	ENSMUSG00000004359	6.15795	22.2493	5.74161
20.1261	0.302004	1.22999	0.245534	0.806043	0.951374	9330159F19Rik	ENSMUSG00000004360	22.5792	14.8328	22.9664
703.488	0.672871	0.394859	1.70408	0.0883665	0.403244	Cul3	ENSMUSG00000004364	629.138	545.444	935.883
5.64707	0.0335469	2.20449	0.0152176	0.987859	NA	Il11	ENSMUSG00000004371	5.13163	6.06798	5.74161
265.4	0.944156	0.466399	2.02435	0.042934	0.273242	Large1	ENSMUSG00000004383	200.134	205.637	390.43
208.879	0.267258	0.497367	0.537345	0.591029	0.868055	Ddx56	ENSMUSG00000004393	197.055	194.175	235.406
461.863	-0.163216	0.418134	-0.390343	0.696283	0.914298	Tmed4	ENSMUSG00000004394	469.031	488.809	427.75
11.375	-2.44341	1.81392	-1.34704	0.177969	NA	Col26a1	ENSMUSG00000004415	16.4212	14.8328	2.87081
96.5144	0.425897	0.636572	0.669048	0.503465	0.828117	Bid	ENSMUSG00000004446	92.3693	80.9064	116.268
350.9	-0.599351	0.443241	-1.3522	0.176311	0.558332	Ralb	ENSMUSG00000004451	386.925	404.532	261.243
573.009	-0.298636	0.411808	-0.725183	0.46834	0.809199	Ppp1cc	ENSMUSG00000004455	670.191	552.186	496.649
449.338	-0.6744	0.422917	-1.59464	0.110793	0.452719	Dnajb11	ENSMUSG00000004460	529.584	496.9	321.53
110.148	0.00574195	0.61232	0.00937736	0.992518	0.998557	Tbccd1	ENSMUSG00000004462	100.58	119.337	110.526
18.3721	-1.15208	1.48331	-0.776695	0.437339	0.791529	Clec11a	ENSMUSG00000004473	39.0004	6.06798	10.0478
36.931	0.107828	0.936096	0.115189	0.908295	0.977467	Zfp324	ENSMUSG00000004500	39.0004	33.0368	38.7559
462.955	0.925865	0.444776	2.08164	0.037375	0.251117	Gab2	ENSMUSG00000004508	424.899	287.892	676.075
556.888	-0.545324	0.406293	-1.34219	0.179534	0.563293	Coro1c	ENSMUSG00000004530	628.111	616.237	426.315
785.255	0.413605	0.386625	1.06978	0.284717	0.678131	Tax1bp1	ENSMUSG00000004535	735.876	678.265	941.624
2.73687	-3.94393	4.12934	-0.955101	0.339527	NA	Psg17	ENSMUSG00000004540	8.21061	0	0
5165.8	0.567181	0.386547	1.4673	0.142294	0.507994	Ndrg2	ENSMUSG00000004558	3507.98	5393.76	6595.68
318.835	0.589544	0.450625	1.30828	0.190778	0.576333	Mettl17	ENSMUSG00000004561	290.45	255.529	410.525
958.583	-0.180678	0.409684	-0.441018	0.6592	0.900639	Arhgef40	ENSMUSG00000004562	1187.46	808.39	879.902
553.407	0.66405	0.422192	1.57286	0.115751	0.461577	Pnpla6	ENSMUSG00000004565	531.637	395.093	733.491
313.209	-1.04065	0.457611	-2.27409	0.0229604	0.192711	Mcoln1	ENSMUSG00000004567	375.635	380.26	183.732
407.404	0.579014	0.426537	1.35748	0.17463	0.556242	Arhgef18	ENSMUSG00000004568	361.267	338.458	522.487
580.878	0.144352	0.405257	0.3562	0.721691	0.923081	Pkn2	ENSMUSG00000004591	597.322	525.217	620.094
26.8494	-0.458657	1.0952	-0.418789	0.675371	0.906836	Cd33	ENSMUSG00000004609	24.6318	34.3852	21.531
376.216	-0.0200586	0.510178	-0.0393168	0.968638	0.993694	Etfb	ENSMUSG00000004610	252.476	502.968	373.205
13.8965	-6.30753	2.48501	-2.53823	0.0111416	NA	Nkg7	ENSMUSG00000004612	15.3949	26.2946	0
60.0652	-1.31635	0.793841	-1.65821	0.0972751	0.422386	Stxbp2	ENSMUSG00000004626	71.8428	78.2095	30.1435
11.4695	0.521608	1.57662	0.33084	0.740765	NA	Pcp2	ENSMUSG00000004630	11.2896	8.76486	14.354
168.941	-0.260366	0.531834	-0.489563	0.624443	0.885376	Sgce	ENSMUSG00000004631	175.502	182.039	149.282
42.0865	-0.952148	0.946646	-1.00581	0.314506	0.702917	Chn2	ENSMUSG00000004633	66.7112	33.711	25.8372
42.8816	-0.21734	0.890183	-0.244152	0.807113	0.951374	Wwox	ENSMUSG00000004637	37.974	51.9149	38.7559
135.438	-1.25914	0.612636	-2.05528	0.0398522	0.259762	Slbp	ENSMUSG00000004642	130.343	205.637	70.3347
3894.62	0.19998	0.450844	0.443569	0.657354	0.899816	Aqp1	ENSMUSG00000004655	2370.81	5049.91	4263.15
48.7254	-0.329918	0.838528	-0.393449	0.693988	0.913141	Arid3b	ENSMUSG00000004661	49.2636	55.286	41.6267
591.219	-0.339233	0.402038	-0.843785	0.398789	0.763741	Cnn2	ENSMUSG00000004665	647.611	623.653	502.391
588.387	0.0309514	0.417402	0.0741526	0.940889	0.986975	Polr2e	ENSMUSG00000004667	503.926	664.106	597.128
2528.97	-0.473758	0.381587	-1.24155	0.214404	0.605481	Myo9b	ENSMUSG00000004677	3272.95	2305.83	2008.13
239.919	0.0728279	0.501118	0.145331	0.88445	0.971755	Hdac9	ENSMUSG00000004698	195.002	276.43	248.325
8.00184	-0.682746	1.96898	-0.34675	0.728779	NA	Ly9	ENSMUSG00000004707	4.1053	14.1586	5.74161
2.69688	-3.95205	4.11423	-0.96058	0.336763	NA	Cd244a	ENSMUSG00000004709	0	8.09064	0
38.9955	-0.621131	0.92711	-0.669965	0.50288	0.827988	Adgre1	ENSMUSG00000004730	43.1057	45.1727	28.7081
182.239	-1.45166	0.644743	-2.25153	0.024352	0.199238	Mtfp1	ENSMUSG00000004748	128.291	333.739	84.6888
176.901	-0.807917	0.566289	-1.42669	0.153671	0.525834	Rab23	ENSMUSG00000004768	256.581	156.419	117.703
536.117	-0.19953	0.413444	-0.482604	0.629377	0.88786	Rab11a	ENSMUSG00000004771	514.189	606.124	488.037
195.932	0.780378	0.51897	1.50371	0.132657	0.493312	Eif2b2	ENSMUSG00000004788	181.66	134.844	271.291
3022.23	0.0454416	0.350068	0.129808	0.896718	0.974732	Dlst	ENSMUSG00000004789	2901.42	3079.16	3086.12
184.051	1.16356	0.528806	2.20035	0.0277819	0.21395	Pgf	ENSMUSG00000004791	150.87	109.898	291.387
631.156	0.945026	0.395789	2.3877	0.0169541	0.160298	Ulk2	ENSMUSG00000004798	481.347	483.416	928.706
7.73912	-1.82964	2.06801	-0.884733	0.3763	NA	Ccl24	ENSMUSG00000004814	8.21061	12.136	2.87081
821.13	0.233172	0.402915	0.578712	0.562784	0.856026	Dgkq	ENSMUSG00000004815	889.824	662.084	911.481
327.925	0.332325	0.466387	0.712551	0.476123	0.812206	Grap	ENSMUSG00000004837	251.45	351.943	380.382
300.388	-0.0966883	0.455974	-0.212048	0.83207	0.959573	Chmp2b	ENSMUSG00000004843	314.056	300.028	287.081
369.615	-0.157796	0.438925	-0.359504	0.719218	0.922108	Plod3	ENSMUSG00000004846	406.425	359.359	343.061
170.352	-0.437338	0.53199	-0.82208	0.411031	0.772713	Ap1s1	ENSMUSG00000004849	189.87	183.388	137.799
3.09555	4.43771	3.28405	1.35129	0.176601	NA	Mapk13	ENSMUSG00000004864	0	0.67422	8.61242
1179.83	0.298941	0.372819	0.80184	0.422645	0.781454	Srpk1	ENSMUSG00000004865	1160.77	1030.88	1347.84
364.759	0.302867	0.445944	0.67916	0.497036	0.822758	Lbr	ENSMUSG00000004880	299.687	376.889	417.702
1.80792	-3.36524	4.28034	-0.786208	0.431745	NA	Crabp2	ENSMUSG00000004885	2.05265	3.3711	0
1075.02	-2.03684	0.383224	-5.31501	1.06653e-07	1.47842e-05	Nes	ENSMUSG00000004891	1518.96	1355.86	350.238
2.6095	-3.88383	3.7584	-1.03337	0.301429	NA	Bcan	ENSMUSG00000004892	5.13163	2.69688	0
328.639	0.597912	0.448903	1.33194	0.182879	0.566013	Prcc	ENSMUSG00000004895	259.66	301.376	424.879
1436.79	-0.144961	0.365766	-0.396321	0.691868	0.912459	Rrnad1	ENSMUSG00000004896	1547.7	1420.58	1342.1
828.981	-0.142573	0.38907	-0.366445	0.714033	0.921011	Hdgf	ENSMUSG00000004897	921.64	790.186	775.117
19.6766	5.14687	1.42792	3.60445	0.00031281	0.0106242	Slc25a18	ENSMUSG00000004902	1.02633	2.02266	55.9807
225.295	0.628291	0.517184	1.21483	0.224431	0.616106	Thop1	ENSMUSG00000004929	231.95	149.677	294.258
380.554	0.0228129	0.43527	0.052411	0.958201	0.990629	Apba3	ENSMUSG00000004931	357.161	399.812	384.688
35.6158	-0.868741	0.971734	-0.894011	0.371316	0.745505	Matk	ENSMUSG00000004933	42.0794	41.8016	22.9664
257.807	1.04997	0.47075	2.23041	0.0257204	0.206189	Pias4	ENSMUSG00000004934	198.081	182.039	393.3
240.801	0.193674	0.483471	0.400592	0.688721	0.911634	Map2k1	ENSMUSG00000004936	247.344	212.379	262.679
716.481	0.0502976	0.401395	0.125307	0.900281	0.975404	Sgta	ENSMUSG00000004937	629.138	786.814	733.491
119.004	-4.93428	0.919356	-5.3671	8.00114e-08	1.18833e-05	Nmrk2	ENSMUSG00000004939	184.739	166.532	5.74161
242.882	-0.0048094	0.497131	-0.0096743	0.992281	0.998557	Tmem242	ENSMUSG00000004945	204.239	281.824	242.583
98.9994	0.124794	0.63059	0.197901	0.843123	0.961728	Dtx2	ENSMUSG00000004947	96.4746	95.7392	104.784
1392.77	-0.483566	0.400749	-1.20666	0.227565	0.619451	Hspb1	ENSMUSG00000004951	1236.72	1840.62	1100.95
721.636	-0.178753	0.394614	-0.45298	0.650563	0.89719	Rasa4	ENSMUSG00000004952	802.587	699.166	663.156
8.55928	0.0316823	1.91904	0.0165094	0.986828	NA	Syt5	ENSMUSG00000004961	14.3686	2.69688	8.61242
3637.05	-1.19833	0.34931	-3.43055	0.000602349	0.0174457	Hnrnpa2b1	ENSMUSG00000004980	4311.59	4647.4	1952.15
3.04757	1.76627	2.91357	0.606221	0.544368	NA	Fxyd4	ENSMUSG00000004988	2.05265	1.34844	5.74161
192.393	-0.230858	0.528623	-0.436715	0.662318	0.901501	Ccdc130	ENSMUSG00000004994	235.029	169.903	172.248
139.671	-0.534798	0.583876	-0.915945	0.359696	0.738624	Mri1	ENSMUSG00000004996	129.317	182.039	107.655
331.058	0.0871445	0.445246	0.195722	0.844828	0.962466	Prkacb	ENSMUSG00000005034	328.424	320.254	344.497
130.891	-0.482596	0.592675	-0.814268	0.415492	0.776513	Sgsh	ENSMUSG00000005043	167.291	122.034	103.349
16.0788	1.20281	1.34391	0.895008	0.370783	0.745304	Chd5	ENSMUSG00000005045	10.2633	12.136	25.8372
96.6742	0.274301	0.655872	0.418223	0.675784	0.906965	Cstb	ENSMUSG00000005054	108.791	72.1415	109.091
18.7122	-0.735528	1.31125	-0.560934	0.574842	0.862027	Sh2b2	ENSMUSG00000005057	27.7108	15.5071	12.9186
416.658	0.522663	0.424159	1.23223	0.217862	0.608984	Pex5	ENSMUSG00000005069	369.477	358.011	522.487
213.914	0.199953	0.499706	0.400142	0.689052	0.911708	Jkamp	ENSMUSG00000005078	221.686	186.085	233.971
161.165	-1.26286	0.572922	-2.20424	0.0275075	0.212737	Cd44	ENSMUSG00000005087	237.081	163.161	83.2534
7.57336	-1.08312	2.05287	-0.527612	0.597769	NA	Slc1a2	ENSMUSG00000005089	14.3686	4.04532	4.30621
386.34	0.938051	0.430359	2.17969	0.0292803	0.220131	Eif2ak4	ENSMUSG00000005102	304.819	287.218	566.984
869.787	-0.699034	0.384264	-1.81915	0.0688887	0.355558	Wdr1	ENSMUSG00000005103	1037.62	957.392	614.352
37.2285	1.24073	0.956525	1.29712	0.19459	0.582268	Slc2a9	ENSMUSG00000005107	33.8687	17.5297	60.2869
11.3835	-0.558938	1.64254	-0.340289	0.733639	NA	Ccn4	ENSMUSG00000005124	17.4475	8.09064	8.61242
889.531	0.642435	0.379748	1.69174	0.0906957	0.409307	Ndrg1	ENSMUSG00000005125	734.849	763.891	1169.85
12.1917	0.830556	1.52652	0.544083	0.586384	NA	4930550C14Rik	ENSMUSG00000005131	9.23693	10.1133	17.2248
604.338	0.309803	0.424996	0.728954	0.46603	0.808001	Man2b1	ENSMUSG00000005142	657.875	461.841	693.299
4.67872	1.65545	2.391	0.692369	0.488706	NA	Klf5	ENSMUSG00000005148	2.05265	3.3711	8.61242
402.375	-0.385203	0.45246	-0.851353	0.394573	0.761135	Wdr83	ENSMUSG00000005150	362.293	510.384	334.449
1080.39	-0.577192	0.402449	-1.4342	0.151516	0.52135	Prdx2	ENSMUSG00000005161	998.615	1428.67	813.873
234.47	0.0600796	0.487384	0.123269	0.901894	0.975678	Polr2a	ENSMUSG00000005198	213.476	248.787	241.148
708.024	-0.148006	0.396588	-0.373197	0.709002	0.919386	Senp3	ENSMUSG00000005204	788.218	675.568	660.285
2628.15	2.56596	0.43935	5.84036	5.20879e-09	1.1487e-06	Corin	ENSMUSG00000005220	667.112	1322.14	5895.2
172.229	-0.479874	0.530486	-0.904595	0.36568	0.741331	Plekha8	ENSMUSG00000005225	188.844	191.478	136.363
32.3345	-1.36094	1.03764	-1.31158	0.189662	0.574693	Spc25	ENSMUSG00000005233	44.132	37.0821	15.7894
58.166	0.626233	0.771072	0.812159	0.4167	0.777274	Dnah2	ENSMUSG00000005237	45.1583	53.2634	76.0763
3.62483	-1.7353	3.2865	-0.528009	0.597493	NA	Ripk4	ENSMUSG00000005251	0	9.43908	1.4354
344.736	0.63455	0.445036	1.42584	0.153914	0.526033	Ufd1	ENSMUSG00000005262	267.871	314.186	452.152
64.2528	-0.283562	0.777095	-0.364899	0.715186	0.921361	Zfp287	ENSMUSG00000005267	86.2114	50.5665	55.9807
13.1196	0.846692	1.47771	0.572975	0.566662	NA	Prlr	ENSMUSG00000005268	9.23693	11.4617	18.6602
491.372	-0.00978542	0.435184	-0.0224857	0.982061	0.996635	Letm1	ENSMUSG00000005299	411.557	573.087	489.472
461.362	0.207723	0.417063	0.498061	0.618441	0.881519	Ubqln1	ENSMUSG00000005312	431.057	446.333	506.697
2.46173	1.52473	3.56092	0.428184	0.668517	NA	Fgfr4	ENSMUSG00000005320	3.07898	0	4.30621
11.0124	-0.84264	1.67029	-0.504486	0.61392	NA	Cadm3	ENSMUSG00000005338	16.4212	9.43908	7.17701
734.211	0.0185585	0.392373	0.0472982	0.962276	0.99185	Txn2	ENSMUSG00000005354	686.612	775.353	740.668
35.6828	-0.549599	0.962017	-0.571299	0.567797	0.859341	Slc1a3	ENSMUSG00000005360	37.974	41.8016	27.2727
224.842	1.10815	0.501521	2.20958	0.027134	0.21152	Crbn	ENSMUSG00000005362	137.528	186.759	350.238
272.002	0.239414	0.464964	0.514907	0.606618	0.877371	Msh6	ENSMUSG00000005370	257.608	255.529	302.87
1070.52	0.941741	0.374057	2.51764	0.0118144	0.12672	Fbxo11	ENSMUSG00000005371	854.929	783.443	1573.2
1544.64	-1.71743	0.374089	-4.59096	4.41214e-06	0.000349015	Mlxipl	ENSMUSG00000005373	2195.31	1827.14	611.482
149.386	-0.0649445	0.551194	-0.117825	0.906206	0.976915	Tbl2	ENSMUSG00000005374	146.765	156.419	144.976
356.483	0.260571	0.441058	0.590787	0.554663	0.852987	Bud23	ENSMUSG00000005378	356.135	312.838	400.477
981.747	-0.529212	0.377499	-1.40189	0.160948	0.536924	Nid1	ENSMUSG00000005397	1073.54	1113.81	757.893
53.9502	0.195864	0.802847	0.243962	0.80726	0.951374	Mcm5	ENSMUSG00000005410	58.5006	44.4985	58.8515
109.133	1.25223	0.60566	2.06755	0.0386827	0.257207	Hmox1	ENSMUSG00000005413	73.8954	75.5126	177.99
9185.06	1.43192	0.374594	3.82259	0.000132055	0.00563156	Mprip	ENSMUSG00000005417	6958.49	4772.8	15823.9
1031.5	0.879909	0.374426	2.35002	0.0187725	0.170345	Cic	ENSMUSG00000005442	830.297	781.421	1482.77
19.1431	-1.80815	1.34772	-1.34163	0.179715	0.563399	Pafah1b3	ENSMUSG00000005447	24.6318	25.6204	7.17701
75.6655	-1.55016	0.769569	-2.01433	0.0439751	0.276125	Il27ra	ENSMUSG00000005465	125.212	68.7704	33.0143
475.149	-0.107629	0.443447	-0.24271	0.80823	0.951481	Prkaca	ENSMUSG00000005469	396.162	577.132	452.152
7.04692	-5.31314	2.86146	-1.8568	0.0633402	NA	Asf1b	ENSMUSG00000005470	16.4212	4.71954	0
888.745	0.0451194	0.385796	0.116952	0.906898	0.977124	Ddx39	ENSMUSG00000005481	947.299	811.761	907.174
189.704	-0.202982	0.517263	-0.392415	0.694752	0.913447	Dnajb1	ENSMUSG00000005483	213.476	183.388	172.248
363.496	0.0402603	0.437031	0.0921222	0.926601	0.982533	Usp40	ENSMUSG00000005501	352.03	368.124	370.334
264.802	-0.00495061	0.47071	-0.0105173	0.991609	0.998557	Kbtbd4	ENSMUSG00000005505	278.134	252.158	264.114
717.006	-0.304223	0.39376	-0.772611	0.439753	0.793286	Celf1	ENSMUSG00000005506	722.533	808.39	620.094
997.497	0.309369	0.457712	0.675904	0.499102	0.824734	Ndufs3	ENSMUSG00000005510	624.006	1223.03	1145.45
358.134	0.990612	0.436391	2.27001	0.0232069	0.193598	Por	ENSMUSG00000005514	274.029	264.968	535.405
560.124	0.288288	0.414195	0.696019	0.486417	0.818418	Igf1r	ENSMUSG00000005533	463.899	579.155	637.319
2243.43	0.962344	0.358549	2.68399	0.00727482	0.09412	Insr	ENSMUSG00000005534	1585.67	1823.09	3321.52
4.40742	-4.65036	3.18614	-1.45956	0.144412	NA	Fcer2a	ENSMUSG00000005540	5.13163	8.09064	0
3.07655	2.87627	3.22538	0.891761	0.372521	NA	Cyp2a5	ENSMUSG00000005547	2.05265	0	7.17701
706.462	-0.306594	0.393777	-0.778597	0.436217	0.791071	Trim28	ENSMUSG00000005566	791.297	718.044	610.046
625.66	-0.214244	0.409335	-0.523396	0.600699	0.874825	Ube2m	ENSMUSG00000005575	581.927	729.506	565.549
42.4003	0.313966	0.880464	0.356591	0.721398	0.923072	Adcy9	ENSMUSG00000005580	35.9214	42.4758	48.8037
614.797	-0.481103	0.407426	-1.18084	0.237668	0.63079	Mef2c	ENSMUSG00000005583	616.822	740.968	486.601
305.113	-0.00541763	0.454038	-0.0119321	0.99048	0.998368	Ctr9	ENSMUSG00000005609	313.029	298.005	304.305
4405.44	0.159925	0.344988	0.463567	0.642958	0.892993	Eif4g2	ENSMUSG00000005610	4187.41	4292.08	4736.83
301.015	-0.0790089	0.463701	-0.170387	0.864705	0.966862	Mrvi1	ENSMUSG00000005611	338.687	274.407	289.951
422.203	0.2567	0.423442	0.606221	0.544368	0.848234	Pcyt1a	ENSMUSG00000005615	395.135	397.79	473.683
566.79	0.195093	0.420398	0.464068	0.642599	0.892993	Zfp592	ENSMUSG00000005621	617.848	463.863	618.659
1338.84	0.325363	0.37421	0.869464	0.384593	0.754211	Psmd4	ENSMUSG00000005625	1118.69	1350.46	1547.36
160.043	0.748034	0.597342	1.25227	0.210471	0.601258	Tmod4	ENSMUSG00000005628	87.2377	173.274	219.617
4.12329	-0.729991	2.61022	-0.279666	0.779734	NA	Insrr	ENSMUSG00000005640	4.1053	5.39376	2.87081
358.12	0.0466502	0.442591	0.105402	0.916057	0.980542	Snx6	ENSMUSG00000005656	327.398	380.934	366.028
50.4473	-2.24758	0.984625	-2.28267	0.0224496	0.190972	Mthfd2	ENSMUSG00000005667	100.58	36.4079	14.354
174.903	-1.5286	0.543209	-2.81402	0.00489262	0.0747062	Kit	ENSMUSG00000005672	220.66	226.538	77.5117
682.842	-0.128565	0.398232	-0.322839	0.746817	0.930729	Tomm40l	ENSMUSG00000005674	649.664	755.8	643.06
570.914	-0.193449	0.403473	-0.479461	0.631611	0.888148	Nr1i3	ENSMUSG00000005677	600.401	591.291	521.051
13.0817	0.433339	1.48611	0.291593	0.770598	NA	Apoa2	ENSMUSG00000005681	13.3422	10.1133	15.7894
1986.22	0.817303	0.375018	2.17937	0.0293043	0.220199	Pan2	ENSMUSG00000005682	1804.28	1363.95	2790.42
2632.14	0.681792	0.411736	1.65589	0.0977431	0.423156	Cs	ENSMUSG00000005683	1617.49	2763.63	3515.3
556.808	0.163476	0.427806	0.382126	0.702368	0.916141	Ampd3	ENSMUSG00000005686	445.425	625.002	599.998
289.298	-0.126238	0.460432	-0.274172	0.783953	0.943089	Bcas2	ENSMUSG00000005687	288.398	306.77	272.727
796.009	-0.177229	0.389532	-0.454981	0.649123	0.896479	Ctcf	ENSMUSG00000005698	882.64	773.33	732.055
29.2897	0.160848	1.04473	0.153961	0.87764	0.969608	Pard6a	ENSMUSG00000005699	22.5792	33.711	31.5789
1.69055	-3.275	4.43114	-0.739087	0.459854	NA	Agrp	ENSMUSG00000005705	1.02633	4.04532	0
17.5423	-6.63939	2.39522	-2.77193	0.00557245	0.0805433	Pvalb	ENSMUSG00000005716	25.6581	26.9688	0
54.4125	-0.288692	0.801843	-0.360035	0.718821	0.922101	Tfap4	ENSMUSG00000005718	62.6059	53.2634	47.3683
164.944	-2.1915	0.572175	-3.83011	0.000128083	0.00554837	Ranbp1	ENSMUSG00000005732	232.976	213.053	48.8037
73.2538	0.286416	0.703812	0.406949	0.684046	0.910257	Cd247	ENSMUSG00000005763	67.7375	68.7704	83.2534
163.736	0.260705	0.561662	0.464168	0.642528	0.892993	Rfx5	ENSMUSG00000005774	186.791	120.685	183.732
839.076	-0.413259	0.447314	-0.923867	0.355555	0.735464	Psmb4	ENSMUSG00000005779	657.875	1171.79	687.558
1.79792	-3.36775	4.73496	-0.711253	0.476928	NA	Mmp8	ENSMUSG00000005800	0	5.39376	0
155.262	-0.784483	0.551068	-1.42357	0.154571	0.527004	Slc30a4	ENSMUSG00000005802	181.66	179.342	104.784
206.29	1.17807	0.502359	2.34508	0.0190231	0.171605	Sqor	ENSMUSG00000005803	132.396	157.767	328.707
256.857	-0.0117668	0.472912	-0.0248815	0.980149	0.996321	Bloc1s6	ENSMUSG00000005804	251.45	263.62	255.502
388.752	0.384982	0.430833	0.893576	0.371549	0.745505	Metap1	ENSMUSG00000005813	340.74	364.753	460.764
434.304	0.362092	0.424983	0.852016	0.394205	0.76093	Gpr108	ENSMUSG00000005823	423.873	369.472	509.568
379.439	0.143051	0.436129	0.328001	0.742911	0.930227	Gata6	ENSMUSG00000005836	391.03	342.504	404.784
590.604	-0.146265	0.408433	-0.358114	0.720258	0.922424	Rsl1d1	ENSMUSG00000005846	665.059	555.557	551.195
23.3628	2.51904	1.2251	2.05618	0.0397651	0.259659	Cnga2	ENSMUSG00000005864	14.3686	4.04532	51.6745
779.72	0.292255	0.390426	0.748555	0.454125	0.801099	Apc	ENSMUSG00000005871	673.27	777.375	888.514
739.996	-0.845012	0.460448	-1.8352	0.0664768	0.348297	Reep5	ENSMUSG00000005873	609.637	1126.62	483.731
389.591	0.665473	0.433626	1.53467	0.124865	0.479526	Ergic3	ENSMUSG00000005881	349.977	302.05	516.745
477.718	0.381003	0.436888	0.872084	0.383163	0.753232	Uqcc1	ENSMUSG00000005882	361.267	506.339	565.549
7.02308	1.66482	1.97233	0.844088	0.39862	NA	Spo11	ENSMUSG00000005883	4.1053	4.04532	12.9186
391.018	0.590153	0.429402	1.37436	0.16933	0.55038	Ncoa2	ENSMUSG00000005886	327.398	341.829	503.826
539.494	-0.169102	0.40932	-0.413128	0.679513	0.907819	Nr2c2	ENSMUSG00000005893	589.111	531.285	498.085
97.8909	0.448851	0.631099	0.711221	0.476947	0.812206	Nr2c1	ENSMUSG00000005897	86.2114	88.3228	119.138
903.84	-0.0533558	0.403139	-0.132351	0.894707	0.974096	Smpd4	ENSMUSG00000005899	1062.25	767.936	881.337
213.645	0.367624	0.498295	0.737765	0.460657	0.804713	Pex1	ENSMUSG00000005907	210.397	179.342	251.195
882.472	0.419367	0.381164	1.10023	0.271233	0.663536	Kctd20	ENSMUSG00000005936	822.087	764.565	1060.76
1.81791	-3.35846	4.29238	-0.782425	0.433965	NA	Itgae	ENSMUSG00000005947	4.1053	1.34844	0
196.524	-0.448007	0.544714	-0.822462	0.410814	0.772632	Ctns	ENSMUSG00000005949	265.818	165.858	157.894
365.478	-0.44558	0.450825	-0.988365	0.322974	0.709636	P2rx5	ENSMUSG00000005950	451.583	350.594	294.258
120.906	1.6653	0.585743	2.84306	0.00446824	0.0706905	Shpk	ENSMUSG00000005951	68.7638	71.4673	222.487
6.89672	1.34172	2.0419	0.657097	0.511119	NA	Trpv1	ENSMUSG00000005952	7.18428	2.02266	11.4832
97.135	-2.54835	0.711477	-3.58178	0.000341261	0.0112377	Ephb3	ENSMUSG00000005958	122.133	146.306	22.9664
33.6563	0.402763	0.968442	0.415887	0.677493	0.907565	Tuft1	ENSMUSG00000005968	29.7634	31.0141	40.1913
374.518	-0.651633	0.437409	-1.48976	0.136288	0.499792	Rcn1	ENSMUSG00000005973	418.741	433.523	271.291
86.4235	-0.463519	0.679484	-0.682163	0.495136	0.822439	Dnase1	ENSMUSG00000005980	108.791	81.5806	68.8993
677.797	0.321759	0.402648	0.799107	0.424228	0.782294	Trap1	ENSMUSG00000005981	559.347	691.749	782.294
408.742	0.0624635	0.427024	0.146276	0.883703	0.971755	Naa60	ENSMUSG00000005982	412.583	393.07	420.573
230.269	0.44612	0.484015	0.921707	0.356681	0.736905	1700037C18Rik	ENSMUSG00000005983	205.265	205.637	279.904
37.6532	0.223901	0.924899	0.242081	0.808717	0.951874	Ankrd13d	ENSMUSG00000005986	36.9477	34.3852	41.6267
878.61	0.24748	0.380391	0.650593	0.515309	0.833462	Tpr	ENSMUSG00000006005	817.982	836.033	981.815
787.069	-0.132408	0.432272	-0.306306	0.759371	0.934542	Odr4	ENSMUSG00000006010	1001.69	620.282	739.232
379.405	-0.715895	1.37717	-0.519829	0.603183	0.875481	Prg4	ENSMUSG00000006014	684.559	188.107	265.549
167.892	-0.0544695	0.532359	-0.102317	0.918505	0.980767	Dhx34	ENSMUSG00000006019	177.554	162.487	163.636
283.609	-0.0508342	0.462054	-0.110018	0.912395	0.979431	Kptn	ENSMUSG00000006021	279.161	294.634	277.033
1042.56	0.493177	0.373978	1.31873	0.187259	0.571035	Napa	ENSMUSG00000006024	941.141	894.69	1291.86
493.378	-0.238102	0.413247	-0.576172	0.564499	0.857343	Sra1	ENSMUSG00000006050	518.294	521.172	440.669
2051.42	-0.372367	0.462677	-0.804811	0.420929	0.780216	Atp5g1	ENSMUSG00000006057	1398.88	3040.06	1715.31
417.34	-0.00611619	0.427351	-0.0143119	0.988581	0.99778	Snf8	ENSMUSG00000006058	396.162	439.591	416.267
388.654	-0.502928	0.449328	-1.11929	0.263017	0.656929	Tbcb	ENSMUSG00000006095	369.477	492.18	304.305
645.271	0.866181	0.395183	2.19185	0.0283905	0.217347	Inpp5k	ENSMUSG00000006127	519.321	493.529	922.964
228.001	-0.208035	0.489646	-0.424867	0.670933	0.904763	Crkl	ENSMUSG00000006134	227.844	249.461	206.698
169.337	-3.50144	0.719473	-4.86668	1.1349e-06	0.00011392	Eps8l1	ENSMUSG00000006154	140.607	345.875	21.531
340.462	0.765457	0.442276	1.73072	0.0835013	0.393284	Clint1	ENSMUSG00000006169	264.792	287.218	469.377
118.728	-0.778221	0.602203	-1.29229	0.196256	0.584991	Cdkal1	ENSMUSG00000006191	141.633	134.17	80.3825
30.9367	-0.985778	1.05366	-0.935578	0.34949	0.730762	Cdcp3	ENSMUSG00000006204	45.1583	28.9915	18.6602
209.198	-0.255364	0.505	-0.505672	0.613087	0.880083	Htra1	ENSMUSG00000006205	240.16	202.266	185.167
410.412	0.386018	0.425624	0.906946	0.364435	0.740584	Zbtb17	ENSMUSG00000006215	366.398	378.237	486.601
149.928	-0.0683353	0.583892	-0.117034	0.906833	0.977124	Clcnkb	ENSMUSG00000006216	188.844	115.966	144.976
2.48072	2.77143	3.26663	0.848406	0.396212	NA	Fam131c	ENSMUSG00000006218	1.02633	0.67422	5.74161
1624.91	-1.24717	0.379492	-3.28641	0.00101473	0.0256413	Fblim1	ENSMUSG00000006219	1750.91	2275.49	848.323
6487.73	-0.036571	0.361328	-0.101213	0.919381	0.980948	Hspb7	ENSMUSG00000006221	5653	7431.25	6378.93
42.5827	2.60533	0.883469	2.94898	0.00318827	0.0568692	Epor	ENSMUSG00000006235	15.3949	16.1813	96.172
38.2153	-0.997388	0.947003	-1.05321	0.292247	0.6838	Ccdc159	ENSMUSG00000006241	45.1583	46.5212	22.9664
240.932	-0.551356	0.493785	-1.11659	0.26417	0.656929	Mob1b	ENSMUSG00000006262	301.74	237.325	183.732
5.48788	5.30251	2.65895	1.99421	0.0461286	NA	Atp6v1b1	ENSMUSG00000006269	0	0.67422	15.7894
336.066	0.914304	0.455632	2.00667	0.0447847	0.278565	Atp6v1b2	ENSMUSG00000006273	224.765	293.96	489.472
1330.66	0.399279	0.370356	1.0781	0.280991	0.673555	Eps15l1	ENSMUSG00000006276	1285.99	1119.88	1586.12
262.483	-0.882912	0.476279	-1.85377	0.0637718	0.340874	Tep1	ENSMUSG00000006281	316.108	303.399	167.942
441.666	0.7277	0.422081	1.72408	0.084694	0.395103	Ttc5	ENSMUSG00000006288	383.846	341.155	599.998
248.308	-0.539475	0.511387	-1.05493	0.291459	0.683421	Osgep	ENSMUSG00000006289	217.581	336.436	190.909
608.356	0.458938	0.400645	1.1455	0.252003	0.646106	Aamp	ENSMUSG00000006299	513.163	568.367	743.539
645.592	0.281828	0.398461	0.70729	0.479386	0.813225	Tmbim1	ENSMUSG00000006301	638.375	566.345	732.055
794.676	-0.198064	0.396753	-0.499211	0.617631	0.881365	Arpc2	ENSMUSG00000006304	921.64	738.945	723.443
1230.16	1.02138	0.367874	2.77644	0.00549576	0.0796721	Kmt2b	ENSMUSG00000006307	930.877	900.758	1858.85
6.83774	0.915507	2.13799	0.42821	0.668498	NA	Zbtb32	ENSMUSG00000006310	1.02633	9.43908	10.0478
19.5456	-3.27636	1.56031	-2.09982	0.0357447	0.244946	Upk1a	ENSMUSG00000006313	32.8424	22.9235	2.87081
250.863	-0.708427	0.513114	-1.38064	0.167388	0.547245	Tmem147	ENSMUSG00000006315	224.765	351.269	176.555
3827.73	0.77428	0.357399	2.16643	0.0302782	0.225306	Rps9	ENSMUSG00000006333	2775.18	3414.25	5293.76
137.862	-0.231814	0.568403	-0.407834	0.683396	0.910257	Tfpt	ENSMUSG00000006335	153.949	136.192	123.445
67.6256	-1.86479	0.846694	-2.20244	0.0276342	0.213166	Susd2	ENSMUSG00000006342	125.212	53.2634	24.4018
333.66	1.26063	0.443887	2.83998	0.0045117	0.070984	Ggt5	ENSMUSG00000006344	237.081	218.447	545.453
14.0447	2.60397	1.473	1.7678	0.0770945	NA	Ggt1	ENSMUSG00000006345	7.18428	3.3711	31.5789
5557.51	0.464289	0.382064	1.21521	0.224286	0.616106	Crip2	ENSMUSG00000006356	3944.17	5921.67	6806.68
667.057	-0.576027	0.412474	-1.39652	0.162559	0.540439	Crip1	ENSMUSG00000006360	852.877	645.903	502.391
524.901	0.254786	0.409491	0.622203	0.533809	0.843551	Cbfa2t3	ENSMUSG00000006362	471.083	515.104	588.515
366.107	-1.26062	0.465918	-2.70566	0.00681687	0.0905007	Fbln1	ENSMUSG00000006369	530.61	378.237	189.473
456.788	-0.313608	0.425501	-0.737033	0.461103	0.805008	Pgrmc1	ENSMUSG00000006373	446.452	530.611	393.3
19.9522	-0.664676	1.25013	-0.531684	0.594945	0.870769	Gcat	ENSMUSG00000006378	22.5792	22.9235	14.354
1424.22	0.170837	0.36392	0.469434	0.638759	0.891726	Tek	ENSMUSG00000006386	1381.43	1352.48	1538.75
6.63158	3.01036	2.33762	1.28779	0.19782	NA	Mpl	ENSMUSG00000006389	4.1053	0	15.7894
374.864	-0.0173132	0.436333	-0.0396788	0.968349	0.99366	Elovl1	ENSMUSG00000006390	396.162	356.662	371.769
219.599	-0.530564	0.495657	-1.07043	0.284428	0.677663	Med8	ENSMUSG00000006392	249.397	240.022	169.378
204.842	0.0813799	0.510279	0.159481	0.87329	0.968229	Hyi	ENSMUSG00000006395	224.765	177.32	212.44
41.8507	-0.845432	0.91903	-0.919917	0.357616	0.737664	Cdc20	ENSMUSG00000006398	58.5006	39.779	27.2727
38.1148	-3.23574	1.16902	-2.76792	0.00564152	0.0811386	Adamts4	ENSMUSG00000006403	72.8691	35.7336	5.74161
3.26373	-4.22655	3.59065	-1.1771	0.239156	NA	Nectin4	ENSMUSG00000006411	1.02633	8.76486	0
365.805	-0.680207	0.471284	-1.44331	0.148934	0.516251	Pfdn2	ENSMUSG00000006412	332.53	503.642	261.243
849.879	0.679346	0.386453	1.7579	0.0787646	0.37986	Rnf114	ENSMUSG00000006418	655.822	759.846	1133.97
178.387	-0.567662	0.5287	-1.07369	0.28296	0.675714	C330007P06Rik	ENSMUSG00000006423	213.476	186.759	134.928
10.7877	-0.80367	1.68777	-0.476174	0.633951	NA	Neurl1a	ENSMUSG00000006435	16.4212	8.76486	7.17701
86.747	-0.640199	0.674603	-0.949001	0.34262	0.724378	Srm	ENSMUSG00000006442	106.738	90.3454	63.1577
207.706	0.380574	0.510143	0.746015	0.455658	0.801717	Epha2	ENSMUSG00000006445	214.502	163.161	245.454
81.1994	-2.36352	0.764887	-3.09003	0.00200136	0.0416133	Rbm14	ENSMUSG00000006456	132.396	89.6712	21.531
1.77751	3.201	4.13114	0.774845	0.438431	NA	Actn3	ENSMUSG00000006457	1.02633	0	4.30621
3.85815	1.6814	2.64977	0.634545	0.525725	NA	A530013C23Rik	ENSMUSG00000006462	1.02633	3.3711	7.17701
47.7109	-0.824935	0.873061	-0.944876	0.344722	0.726451	Zdhhc24	ENSMUSG00000006463	44.132	67.422	31.5789
69.6262	-0.297841	0.738134	-0.403506	0.686576	0.910666	Bbs1	ENSMUSG00000006464	87.2377	61.354	60.2869
155.806	-0.0305531	0.543407	-0.056225	0.955163	0.989987	Ndor1	ENSMUSG00000006471	160.107	153.722	153.588
978.75	-0.353709	0.434465	-0.814125	0.415573	0.776513	Nsmf	ENSMUSG00000006476	1332.17	778.724	825.357
751.428	1.20264	0.399239	3.01233	0.00259251	0.0495359	Pdk1	ENSMUSG00000006494	586.032	462.515	1205.74
1069.34	-0.429219	0.389206	-1.10281	0.270111	0.662636	Ptbp1	ENSMUSG00000006498	1318.83	1020.77	868.419
114.601	1.36723	0.598222	2.28549	0.022284	0.189785	Mvd	ENSMUSG00000006517	69.7901	80.2322	193.779
325.963	-0.45763	0.471662	-0.97025	0.331922	0.717358	Cyba	ENSMUSG00000006519	296.608	420.039	261.243
11.9969	0.896936	1.63448	0.548758	0.583172	NA	Itih3	ENSMUSG00000006522	15.3949	3.3711	17.2248
251.565	0.943941	0.486227	1.94136	0.0522149	0.304117	Stimate	ENSMUSG00000006526	165.238	219.121	370.334
167.897	0.909008	0.529674	1.71616	0.086132	0.397549	Sfmbt1	ENSMUSG00000006527	122.133	137.541	244.018
5.96777	1.80747	2.21325	0.816656	0.414125	NA	Ihh	ENSMUSG00000006538	1.02633	5.39376	11.4832
185.106	-2.03571	0.562099	-3.62162	0.00029276	0.0101214	Prkag3	ENSMUSG00000006542	287.371	207.66	60.2869
19.4771	1.83834	1.26422	1.45413	0.145911	0.51162	Slc4a1	ENSMUSG00000006574	14.3686	6.7422	37.3205
18.1823	-0.118744	1.28936	-0.0920957	0.926622	0.982533	Rundc3a	ENSMUSG00000006575	16.4212	20.9008	17.2248
6820.87	0.676416	0.346593	1.95161	0.0509841	0.300338	Slc4a3	ENSMUSG00000006576	5298.92	6074.72	9088.97
34.4203	-0.091697	0.969024	-0.0946282	0.92461	0.982099	Cdt1	ENSMUSG00000006585	31.8161	38.4305	33.0143
63.94	0.707482	0.74425	0.950597	0.341809	0.723772	Runx1t1	ENSMUSG00000006586	58.5006	47.1954	86.1242
42.4386	1.7553	1.09287	1.60613	0.108245	0.447247	Snai3	ENSMUSG00000006587	5.13163	41.8016	80.3825
158.129	0.390908	0.548223	0.713046	0.475817	0.812091	Aprt	ENSMUSG00000006589	125.212	161.139	188.038
427.446	0.698448	0.428412	1.63032	0.103034	0.435568	Gtf2h1	ENSMUSG00000006599	385.898	322.277	574.161
447.568	1.21685	0.424788	2.86461	0.00417518	0.067522	Hfe	ENSMUSG00000006611	282.24	338.458	722.008
409.493	2.24295	0.439486	5.10358	3.33296e-07	3.97633e-05	Abhd1	ENSMUSG00000006638	158.054	206.311	864.112
135.364	0.557295	0.568327	0.98059	0.326795	0.713226	Slc5a6	ENSMUSG00000006641	107.764	126.079	172.248
85.8875	3.91665	0.766363	5.1107	3.20966e-07	3.86088e-05	Tcf23	ENSMUSG00000006642	7.18428	22.2493	228.229
139.085	0.590816	0.569419	1.03758	0.299467	0.689456	Nphs1	ENSMUSG00000006649	103.659	134.17	179.425
31.8366	-1.17794	1.06504	-1.106	0.268724	0.66165	Aplp1	ENSMUSG00000006651	51.3163	26.9688	17.2248
584.365	-0.664262	0.408439	-1.62634	0.103877	0.437697	Qrich1	ENSMUSG00000006673	617.848	714.673	420.573
139.683	0.604413	0.562369	1.07476	0.282481	0.674904	P4htm	ENSMUSG00000006675	128.291	109.898	180.861
1765.91	-0.224499	0.362011	-0.620144	0.535163	0.844093	Usp19	ENSMUSG00000006676	1957.2	1752.97	1587.56
27.6709	-0.512897	1.07423	-0.477456	0.633038	0.888148	Pola1	ENSMUSG00000006678	31.8161	29.6657	21.531
1246.54	-0.148014	0.36982	-0.400232	0.688986	0.911708	Cdc42	ENSMUSG00000006699	1342.43	1234.5	1162.68
151.513	0.190873	0.548999	0.347674	0.728085	0.925571	Pknox1	ENSMUSG00000006705	153.949	135.518	165.071
112.58	0.405258	0.682919	0.593421	0.5529	0.851853	Gmnn	ENSMUSG00000006715	60.5532	142.26	134.928
1324.17	-1.29014	0.462064	-2.79212	0.0052364	0.0775967	Acot13	ENSMUSG00000006717	1079.69	2218.18	674.639
19.0019	0.112699	1.29438	0.0870681	0.930617	0.983813	Zfp184	ENSMUSG00000006720	11.2896	25.6204	20.0956
7.56336	-1.08563	2.01423	-0.53898	0.589901	NA	Cyp27b1	ENSMUSG00000006724	12.3159	6.06798	4.30621
685.469	-0.651012	0.394277	-1.65115	0.0987076	0.425182	Cdk4	ENSMUSG00000006728	781.034	778.724	496.649
279.634	0.389675	0.510186	0.763791	0.444992	0.796438	B4galnt1	ENSMUSG00000006731	321.24	186.085	331.578
200.909	-0.123488	0.511848	-0.241259	0.809354	0.952085	Mettl1	ENSMUSG00000006732	227.844	185.41	189.473
393.38	-1.1282	0.440344	-2.56208	0.0104047	0.117396	Tspan31	ENSMUSG00000006736	514.189	446.333	219.617
758.487	-0.467134	0.391573	-1.19297	0.232882	0.625774	Kif5b	ENSMUSG00000006740	883.666	787.489	604.305
82.7115	-0.779988	0.686602	-1.13601	0.255951	0.648468	Saal1	ENSMUSG00000006763	92.3693	99.7845	55.9807
358.502	0.130927	0.44076	0.297048	0.76643	0.937131	Cnp	ENSMUSG00000006782	369.477	325.648	380.382
6.46806	-1.54282	2.38567	-0.646701	0.517826	NA	Ttc25	ENSMUSG00000006784	1.02633	15.5071	2.87081
412.166	-0.640771	0.455519	-1.40668	0.159522	0.535072	Sulf2	ENSMUSG00000006800	554.216	382.283	299.999
1557.78	0.466907	0.437899	1.06625	0.286313	0.679485	Sod2	ENSMUSG00000006818	960.641	1802.19	1910.52
110.382	0.226267	0.625198	0.361912	0.717418	0.922056	Tmco6	ENSMUSG00000006850	124.185	84.9517	122.009
160.308	-0.356744	0.549369	-0.649371	0.516099	0.833713	Stambp	ENSMUSG00000006906	192.949	153.048	134.928
621.065	1.41276	0.403214	3.50374	0.000458767	0.0142679	Ezh1	ENSMUSG00000006920	434.136	365.427	1063.63
16.3468	-0.961203	1.39549	-0.688791	0.490955	0.821252	Hap1	ENSMUSG00000006930	15.3949	23.5977	10.0478
168.335	1.01764	0.526985	1.93106	0.0534758	0.308376	P3h4	ENSMUSG00000006931	124.185	126.753	254.066
2652.56	-0.334744	0.35297	-0.948364	0.342944	0.724604	Ctnnb1	ENSMUSG00000006932	2735.16	2963.2	2259.32
264.839	-0.311519	0.471492	-0.660709	0.508799	0.829973	Eif1b	ENSMUSG00000006941	273.003	293.286	228.229
101.703	1.5657	0.629612	2.48677	0.012891	0.133664	Chrd	ENSMUSG00000006958	53.3689	69.4446	182.296
1026.87	0.479986	0.386643	1.24142	0.21445	0.605494	Psmd2	ENSMUSG00000006998	802.587	1012	1266.03
598.937	-0.148675	0.404708	-0.367363	0.713348	0.920852	Vars	ENSMUSG00000007029	661.98	576.458	558.372
54.7099	-1.2394	0.823686	-1.5047	0.132402	0.492868	Vwa7	ENSMUSG00000007030	62.6059	72.8157	28.7081
129.807	0.182378	0.617575	0.295313	0.767755	0.937396	Hspa1l	ENSMUSG00000007033	159.08	89.6712	140.669
70.314	1.22082	0.717148	1.70233	0.0886932	0.404426	Msh5	ENSMUSG00000007035	54.3953	43.1501	113.397
514.951	0.190291	0.409701	0.464462	0.642317	0.892993	Abhd16a	ENSMUSG00000007036	479.294	504.316	561.242
426.809	0.0994042	0.432571	0.229799	0.818248	0.955287	Neu1	ENSMUSG00000007038	461.847	372.169	446.41
443.985	-0.00758058	0.444661	-0.017048	0.986398	0.997608	Ddah2	ENSMUSG00000007039	522.4	367.45	442.104
692.108	-0.898295	0.395873	-2.26915	0.0232594	0.193673	Clic1	ENSMUSG00000007041	790.271	846.82	439.233
65.6438	-1.47215	0.79484	-1.85213	0.0640072	0.341066	Lsm2	ENSMUSG00000007050	63.6322	103.156	30.1435
41.2548	0.861878	0.888077	0.970499	0.331798	0.717358	Pole	ENSMUSG00000007080	35.9214	28.9915	58.8515
6717.48	-0.0470333	0.368325	-0.127695	0.89839	0.974839	Atp1a2	ENSMUSG00000007097	5694.05	7885.67	6572.71
4.51196	3.57686	2.75048	1.30045	0.193446	NA	Atp1a4	ENSMUSG00000007107	2.05265	0	11.4832
68.8775	-2.59164	0.838624	-3.09035	0.00199918	0.0416133	Casq1	ENSMUSG00000007122	118.027	72.8157	15.7894
122.82	0.113014	0.592925	0.190605	0.848835	0.963826	Stx1a	ENSMUSG00000007207	133.422	105.853	129.186
190.477	1.15915	0.508434	2.27985	0.0226167	0.191144	Zfp775	ENSMUSG00000007216	136.501	133.496	301.435
76.5293	-2.49498	0.800643	-3.11622	0.00183184	0.0396173	Scube2	ENSMUSG00000007279	131.37	79.5579	18.6602
196.908	-0.547556	0.523349	-1.04626	0.295443	0.68545	Mrpl49	ENSMUSG00000007338	189.87	250.136	150.717
177.766	1.18816	0.524026	2.26738	0.0233673	0.194349	Dennd2c	ENSMUSG00000007379	112.896	136.192	284.21
711.36	0.207219	0.393894	0.52608	0.598833	0.873548	Mark3	ENSMUSG00000007411	719.454	633.767	780.859
284.918	-0.128613	0.470611	-0.27329	0.78463	0.943353	Gatad1	ENSMUSG00000007415	260.687	325.648	268.42
415.402	-0.759599	0.431585	-1.76002	0.0784043	0.378818	M6pr	ENSMUSG00000007458	453.636	508.362	284.21
342.305	0.724659	0.472122	1.5349	0.12481	0.479519	Lrrc8a	ENSMUSG00000007476	222.713	339.133	465.07
652.957	-0.110535	0.395823	-0.279254	0.78005	0.941663	Ppp2r1a	ENSMUSG00000007564	653.769	685.007	620.094
120.502	0.253049	0.589169	0.429501	0.667559	0.904029	Fance	ENSMUSG00000007570	118.027	108.549	134.928
553.842	0.150213	0.406258	0.369748	0.711571	0.920451	Tinf2	ENSMUSG00000007589	558.321	510.384	592.821
3.17635	-4.16783	3.52145	-1.18356	0.236589	NA	Tssk4	ENSMUSG00000007591	6.15795	3.3711	0
643.967	-0.256646	0.400069	-0.641504	0.521195	0.836106	Dus3l	ENSMUSG00000007603	723.56	638.486	569.855
211.518	-0.0934599	0.500208	-0.186842	0.851784	0.963828	Gtpbp3	ENSMUSG00000007610	229.897	202.266	202.392
366.955	-0.876668	0.467829	-1.87391	0.0609434	0.332222	Tgfbr1	ENSMUSG00000007613	514.189	351.269	235.406
124.607	-0.151946	0.628361	-0.241813	0.808925	0.951891	Homer1	ENSMUSG00000007617	92.3693	165.184	116.268
15.0549	0.496382	1.38986	0.357146	0.720983	0.922703	Rad51c	ENSMUSG00000007646	14.3686	12.136	18.6602
4325.42	-0.169642	0.34551	-0.490992	0.623432	0.885334	Cav1	ENSMUSG00000007655	4407.04	4575.93	3993.29
424.647	0.220498	0.459435	0.479932	0.631275	0.888148	Arpp19	ENSMUSG00000007656	315.082	489.484	469.377
544.444	2.20978	0.423094	5.2229	1.76145e-07	2.2891e-05	Bcl2l1	ENSMUSG00000007659	283.266	210.357	1139.71
304.953	-0.816369	0.461602	-1.76856	0.0769677	0.375769	Khsrp	ENSMUSG00000007670	333.556	378.912	202.392
150.208	-6.28434	2.18715	-2.87329	0.00406217	0.0665133	Dio2	ENSMUSG00000007682	397.188	50.5665	2.87081
487.976	-0.437763	0.415236	-1.05425	0.291769	0.683421	Ccdc124	ENSMUSG00000007721	522.4	546.792	394.736
994.241	0.368115	0.3753	0.980856	0.326664	0.713136	Cct4	ENSMUSG00000007739	915.482	897.387	1169.85
66.0729	0.271729	0.733305	0.370554	0.71097	0.92	0610009B22Rik	ENSMUSG00000007777	59.5269	64.0509	74.6409
205.154	-0.149909	0.538627	-0.278317	0.780769	0.942062	Cpt1c	ENSMUSG00000007783	262.739	161.813	190.909
8.35596	-1.93588	2.13427	-0.90705	0.364381	NA	Twist2	ENSMUSG00000007805	19.5002	2.69688	2.87081
322.258	0.145503	0.45797	0.317712	0.750703	0.931614	Zfp655	ENSMUSG00000007812	275.055	347.223	344.497
1614.29	-0.014669	0.360783	-0.0406588	0.967568	0.993332	Rhoa	ENSMUSG00000007815	1630.83	1608.69	1603.34
613.953	-0.29204	0.401445	-0.727472	0.466937	0.808736	Zmiz1	ENSMUSG00000007817	685.586	622.305	533.97
102.426	1.02879	0.624854	1.64645	0.0996708	0.428216	Ankrd26	ENSMUSG00000007827	84.1587	68.0962	155.023
320.89	0.632972	0.449331	1.4087	0.158924	0.533843	Aldh16a1	ENSMUSG00000007833	255.555	286.543	420.573
363.461	0.149057	0.437602	0.340622	0.733388	0.927649	Hnrnpa0	ENSMUSG00000007836	336.635	364.753	388.994
240.447	0.558614	0.484355	1.15332	0.248781	0.642826	Prrg2	ENSMUSG00000007837	226.818	188.782	305.741
4491.1	-0.662734	0.345102	-1.9204	0.0548076	0.312581	Hnrnph1	ENSMUSG00000007850	5164.47	5074.85	3233.96
199.239	-1.30797	0.521831	-2.5065	0.0121935	0.128886	Ift43	ENSMUSG00000007867	230.923	266.317	100.478
809.87	0.0752662	0.384099	0.195955	0.844645	0.96238	Id3	ENSMUSG00000007872	796.429	794.905	838.275
11691.1	1.14425	0.373849	3.06072	0.00220805	0.0444532	Tcap	ENSMUSG00000007877	6775.8	9884.06	18413.3
1187.56	0.0332403	0.371888	0.0893826	0.928778	0.983225	Arid1a	ENSMUSG00000007880	1237.75	1119.2	1205.74
53.8744	-3.76124	2.50927	-1.49894	0.13389	0.494829	Crlf1	ENSMUSG00000007888	147.791	8.09064	5.74161
1655.38	-0.240528	0.373312	-0.64431	0.519375	0.835021	Ctsd	ENSMUSG00000007891	1546.67	1942.43	1477.03
3305.77	-0.0961898	0.357563	-0.269015	0.787918	0.94363	Rplp1	ENSMUSG00000007892	3058.45	3698.1	3160.76
58.8264	1.01878	0.780104	1.30595	0.191568	0.577523	Ttc9b	ENSMUSG00000007944	34.8951	52.5891	88.995
7.25823	0.365617	2.1223	0.172274	0.863222	NA	Phox2a	ENSMUSG00000007946	1.02633	12.136	8.61242
97.9957	-0.274811	0.657521	-0.417949	0.675984	0.906985	Abhd8	ENSMUSG00000007950	83.1324	124.731	86.1242
58.5472	-0.557995	0.782398	-0.713185	0.475732	0.812091	Ift22	ENSMUSG00000007987	69.7901	61.354	44.4975
15.8718	-6.49078	2.43356	-2.66719	0.00764875	0.0968065	Fzd3	ENSMUSG00000007989	28.7371	18.8782	0
3.41109	-4.26497	3.48268	-1.22462	0.220717	NA	1700008O03Rik	ENSMUSG00000008028	8.21061	2.02266	0
196.714	0.639193	0.504442	1.26713	0.205109	0.594893	Mid1ip1	ENSMUSG00000008035	165.238	166.532	258.372
521.284	-1.15304	0.414013	-2.78505	0.00535199	0.0786851	Ap2s1	ENSMUSG00000008036	632.217	644.554	287.081
88.3538	0.645345	0.655064	0.985164	0.324544	0.710784	Fgfrl1	ENSMUSG00000008090	78.0008	70.7931	116.268
11.7118	1.67184	1.56331	1.06942	0.284879	NA	4930432K21Rik	ENSMUSG00000008129	8.21061	5.39376	21.531
4528.19	-0.588318	0.353817	-1.66278	0.0963573	0.420534	Fhl2	ENSMUSG00000008136	4633.86	5560.29	3390.42
162.866	0.516184	0.536291	0.962508	0.335794	0.720309	Emc10	ENSMUSG00000008140	132.396	152.374	203.827
94.1042	-0.511147	0.663822	-0.770007	0.441296	0.794265	Fbxw9	ENSMUSG00000008167	122.133	86.9744	73.2055
4.19268	-4.57127	3.2278	-1.41622	0.156711	NA	Spib	ENSMUSG00000008193	7.18428	5.39376	0
2117.54	0.928704	0.35812	2.59328	0.00950665	0.111588	Fnbp4	ENSMUSG00000008200	1723.2	1531.83	3097.6
960.233	-0.729869	0.387591	-1.88309	0.0596882	0.329076	Cers4	ENSMUSG00000008206	999.641	1213.6	667.462
230.125	0.656376	0.483775	1.35678	0.174851	0.556281	Scrn3	ENSMUSG00000008226	189.87	196.198	304.305
268.881	0.286481	0.472186	0.606713	0.544041	0.848234	Phax	ENSMUSG00000008301	227.844	273.059	305.741
164.15	0.44776	0.537571	0.832932	0.404883	0.768567	Tle1	ENSMUSG00000008305	160.107	132.821	199.521
65.0694	-0.0652303	0.74184	-0.0879304	0.929932	0.983663	1700109H08Rik	ENSMUSG00000008307	62.6059	69.4446	63.1577
13.8461	-2.12099	1.64845	-1.28666	0.198214	NA	Relt	ENSMUSG00000008318	10.2633	26.9688	4.30621
203.92	0.13449	0.501567	0.26814	0.788592	0.943647	Snrpb2	ENSMUSG00000008333	202.186	192.827	216.746
1703.25	-0.0399556	0.372674	-0.107213	0.91462	0.980542	Ubc	ENSMUSG00000008348	1522.04	1915.46	1672.24
228.957	0.244852	0.485947	0.503865	0.614356	0.880312	Prpf31	ENSMUSG00000008373	221.686	209.682	255.502
201.349	0.222986	0.505914	0.440758	0.659388	0.900657	Sertad1	ENSMUSG00000008384	204.239	177.32	222.487
473.362	-0.0842979	0.417088	-0.202111	0.83983	0.961069	Carhsp1	ENSMUSG00000008393	501.873	463.189	455.023
862.783	-0.483607	0.382803	-1.26333	0.20647	0.596597	Elk3	ENSMUSG00000008398	934.983	971.551	681.816
354.142	0.0121876	0.444717	0.0274053	0.978136	0.996165	Herpud2	ENSMUSG00000008429	382.819	323.625	355.98
452.344	0.310332	0.42868	0.723925	0.469112	0.809664	Rdh13	ENSMUSG00000008435	371.53	465.886	519.616
1.4948	-0.0973679	4.1157	-0.0236577	0.981126	NA	Adam21	ENSMUSG00000008438	1.02633	2.02266	1.4354
124.557	-0.330488	0.591849	-0.558399	0.576572	0.863266	Nutf2	ENSMUSG00000008450	146.765	120.685	106.22
2.73687	-3.94393	4.12934	-0.955101	0.339527	NA	Fut1	ENSMUSG00000008461	8.21061	0	0
802.146	0.039248	0.38463	0.102041	0.918724	0.980785	Arpc5	ENSMUSG00000008475	799.508	790.186	816.744
32.8689	-0.723168	1.00985	-0.716115	0.47392	0.811614	Pou2f2	ENSMUSG00000008496	31.8161	43.8243	22.9664
203.292	0.829568	0.502397	1.65122	0.0986933	0.425182	Mgst1	ENSMUSG00000008540	150.87	171.926	287.081
1928.94	0.187911	0.357489	0.525641	0.599137	0.873705	Nfib	ENSMUSG00000008575	1788.89	1897.93	2099.99
2.198	0.608663	3.41568	0.178197	0.858569	NA	Rab25	ENSMUSG00000008601	1.02633	2.69688	2.87081
955.79	0.696078	0.376502	1.8488	0.0644865	0.342181	Ubqln4	ENSMUSG00000008604	787.192	796.928	1283.25
75.0532	0.641033	0.846509	0.757267	0.44889	0.798786	Rbfox1	ENSMUSG00000008658	25.6581	100.459	99.0428
1985.97	0.427392	0.362759	1.17817	0.238729	0.631683	Rps18	ENSMUSG00000008668	1635.96	1926.25	2395.69
2803.52	-0.0716105	0.35058	-0.204263	0.838148	0.960985	Rpl10	ENSMUSG00000008682	2900.4	2798.69	2711.48
1863.9	0.237614	0.368001	0.64569	0.51848	0.835021	Rps15a	ENSMUSG00000008683	1578.49	1939.06	2074.16
792.583	0.329277	0.387965	0.84873	0.396032	0.761861	Ncaph2	ENSMUSG00000008690	772.823	687.704	917.222
1102.34	1.44999	0.37362	3.88093	0.000104056	0.0046601	Hipk1	ENSMUSG00000008730	733.823	664.106	1909.09
217.35	-0.048336	0.495615	-0.0975274	0.922308	0.981541	Gprc5b	ENSMUSG00000008734	231.95	207.66	212.44
210.212	-0.0388314	0.518946	-0.0748275	0.940352	0.986975	Man1a2	ENSMUSG00000008763	174.475	249.461	206.698
31.8626	-0.663052	1.01636	-0.652377	0.514158	0.832526	Acyp1	ENSMUSG00000008822	32.8424	39.779	22.9664
134.821	-0.337597	0.589795	-0.572397	0.567053	0.858842	Cd163	ENSMUSG00000008845	119.054	170.578	114.832
1881.18	0.963703	0.358239	2.69011	0.00714288	0.0929178	Hdac5	ENSMUSG00000008855	1482.01	1375.41	2786.12
454.088	-0.206173	0.41997	-0.490924	0.62348	0.885334	Rala	ENSMUSG00000008859	460.82	489.484	411.961
1107.16	-0.0778589	0.381817	-0.203917	0.838419	0.960985	Vdac3	ENSMUSG00000008892	1012.98	1240.56	1067.94
1.98326	0.933152	3.93428	0.237185	0.812513	NA	Slc1a7	ENSMUSG00000008932	3.07898	0	2.87081
344.689	0.253206	0.440805	0.574416	0.565686	0.858378	Vps72	ENSMUSG00000008958	324.319	323.625	386.123
554.943	0.177961	0.40455	0.439899	0.660011	0.900744	Gabpa	ENSMUSG00000008976	540.874	522.52	601.434
5.49072	-0.515013	2.34528	-0.219596	0.826186	NA	Bmp7	ENSMUSG00000008999	2.05265	10.1133	4.30621
956.899	-0.734165	0.414365	-1.77178	0.0764304	0.374314	Dynll1	ENSMUSG00000009013	1324.99	882.554	663.156
167.666	-0.169179	0.551186	-0.306935	0.758893	0.93433	Pdcl	ENSMUSG00000009030	143.686	204.289	155.023
1006.13	-0.143985	0.378965	-0.379942	0.703988	0.916388	Tmem184b	ENSMUSG00000009035	1101.25	976.944	940.189
511.871	-0.034012	0.410255	-0.0829045	0.933928	0.985528	Nf2	ENSMUSG00000009073	523.426	508.362	503.826
66.1538	-1.32419	0.764264	-1.73264	0.0831605	0.392223	Cabp7	ENSMUSG00000009075	87.2377	78.2095	33.0143
111.499	-1.02483	0.622532	-1.64623	0.099716	0.428216	Zmat5	ENSMUSG00000009076	124.185	144.283	66.0285
3377.77	-0.276182	0.347885	-0.793888	0.427261	0.783965	Ewsr1	ENSMUSG00000009079	3603.43	3568.65	2961.24
541.484	0.0436419	0.411423	0.106075	0.915522	0.980542	Ap1b1	ENSMUSG00000009090	494.689	577.132	552.63
10.12	1.10481	1.67916	0.657956	0.510566	NA	Derl3	ENSMUSG00000009092	5.13163	9.43908	15.7894
1.64115	1.52688	4.25111	0.359172	0.719466	NA	Gstt4	ENSMUSG00000009093	2.05265	0	2.87081
15.407	0.445459	1.39093	0.320259	0.748772	0.931438	Tbx1	ENSMUSG00000009097	17.4475	10.1133	18.6602
284.262	0.939755	0.464133	2.02475	0.0428926	0.273121	Bcl2l13	ENSMUSG00000009112	199.107	235.977	417.702
11.6638	1.20234	1.56885	0.766379	0.443451	NA	2610028H24Rik	ENSMUSG00000009114	10.2633	6.06798	18.6602
132.489	0.312323	0.572629	0.545419	0.585465	0.865745	Dqx1	ENSMUSG00000009145	131.37	113.943	152.153
21.4015	-2.34547	1.34018	-1.75012	0.0800979	0.383117	Ccl8	ENSMUSG00000009185	32.8424	25.6204	5.74161
112.032	0.134702	0.604119	0.222972	0.823557	0.956697	Lnpk	ENSMUSG00000009207	105.712	111.246	119.138
70.495	1.56484	0.71636	2.18443	0.0289303	0.218971	Prr29	ENSMUSG00000009210	37.974	47.1954	126.315
2.48214	-3.82629	3.83912	-0.99666	0.31893	NA	Fam163b	ENSMUSG00000009216	2.05265	5.39376	0
13.8737	-0.401606	1.50041	-0.267664	0.788958	NA	Trpm5	ENSMUSG00000009246	9.23693	20.9008	11.4832
5.19617	2.53976	2.58747	0.981561	0.326316	NA	Ascl2	ENSMUSG00000009248	4.1053	0	11.4832
399.191	-0.300393	0.433057	-0.693656	0.487898	0.819611	Rarres2	ENSMUSG00000009281	399.241	452.401	345.932
867.927	0.0929928	0.383188	0.242682	0.808252	0.951481	Pttg1ip	ENSMUSG00000009291	808.745	889.296	905.739
9.74137	-0.623296	1.74398	-0.357398	0.720794	NA	Trpm2	ENSMUSG00000009292	9.23693	12.8102	7.17701
427.19	0.277109	0.429544	0.645124	0.518847	0.835021	Ube2g2	ENSMUSG00000009293	362.293	435.546	483.731
26.7022	0.168056	1.10599	0.151951	0.879226	0.970046	Met	ENSMUSG00000009376	33.8687	17.5297	28.7081
33.7485	-0.544465	0.985068	-0.552718	0.580456	0.864832	Slc16a12	ENSMUSG00000009378	39.0004	36.4079	25.8372
69.4102	1.66644	0.715971	2.32752	0.0199376	0.175874	Syn2	ENSMUSG00000009394	40.0267	40.4532	127.751
49.1075	-0.341923	0.839172	-0.407452	0.683676	0.910257	Elk1	ENSMUSG00000009406	58.5006	47.1954	41.6267
2069.25	0.296378	0.372469	0.795714	0.426198	0.783267	Nav1	ENSMUSG00000009418	2175.81	1670.72	2361.24
421.401	0.273051	0.457894	0.59632	0.550961	0.850681	Tnpo1	ENSMUSG00000009470	310.977	476.673	476.554
2.84182	3.32941	3.31355	1.00479	0.315	NA	Otog	ENSMUSG00000009487	0	1.34844	7.17701
152.999	0.0065931	0.552173	0.0119403	0.990473	0.998368	Rnmt	ENSMUSG00000009535	137.528	167.881	153.588
97.485	0.0322204	0.641032	0.0502633	0.959913	0.990748	Kcnq1	ENSMUSG00000009545	86.2114	107.201	99.0428
388.111	-0.462433	0.433288	-1.06727	0.285852	0.679166	Srp14	ENSMUSG00000009549	418.741	435.546	310.047
40.008	0.084578	0.905182	0.0934376	0.925556	0.982505	6330409D20Rik	ENSMUSG00000009551	35.9214	42.4758	41.6267
1182.83	0.841587	0.380113	2.21404	0.026826	0.210499	Cdk9	ENSMUSG00000009555	1036.59	835.358	1676.55
193.444	0.301376	0.51831	0.581459	0.560931	0.8552	Tor2a	ENSMUSG00000009563	202.186	157.093	221.052
420.586	1.1411	0.422726	2.6994	0.00694655	0.0916449	Fpgs	ENSMUSG00000009566	298.661	301.376	661.721
803.183	0.712575	0.383765	1.8568	0.0633397	0.339561	Mrtfb	ENSMUSG00000009569	660.954	663.432	1085.16
308.819	-0.838164	0.461615	-1.81572	0.0694132	0.357505	Cbx5	ENSMUSG00000009575	388.977	335.087	202.392
535.982	0.65271	0.405801	1.60845	0.107737	0.446849	Apobec3	ENSMUSG00000009585	452.61	447.682	707.654
96.1819	0.525617	0.649876	0.808796	0.418632	0.778745	Sardh	ENSMUSG00000009614	98.5273	69.4446	120.574
201.567	0.00827953	0.504329	0.0164169	0.986902	0.997673	Vav2	ENSMUSG00000009621	193.976	208.334	202.392
299.974	0.700409	0.453872	1.54319	0.122785	0.475109	Ppp2cb	ENSMUSG00000009630	254.529	242.045	403.348
158.464	0.0455258	0.630354	0.0722226	0.942425	0.987452	G0s2	ENSMUSG00000009633	93.3956	219.796	162.2
263.874	0.450944	0.471361	0.956685	0.338726	0.72103	Dmap1	ENSMUSG00000009640	218.607	251.484	321.53
190.159	-1.24834	0.555212	-2.2484	0.0245504	0.200523	Mcu	ENSMUSG00000009647	287.371	184.062	99.0428
1.80792	-3.36524	4.28034	-0.786208	0.431745	NA	Tex11	ENSMUSG00000009670	2.05265	3.3711	0
316.748	0.401149	0.478982	0.837504	0.402309	0.76646	Bcr	ENSMUSG00000009681	344.845	227.886	377.511
522.891	-1.28407	0.464181	-2.76631	0.00566947	0.0813101	Fxyd5	ENSMUSG00000009687	814.903	486.787	266.985
44.2035	-0.76777	0.88783	-0.864772	0.387164	0.755183	Kcnd1	ENSMUSG00000009731	45.1583	57.3087	30.1435
217.399	-0.00452543	0.50597	-0.00894406	0.992864	0.998557	Tfcp2	ENSMUSG00000009733	247.344	188.107	216.746
769.786	0.977434	0.38838	2.5167	0.011846	0.126872	Pou6f1	ENSMUSG00000009739	613.743	550.163	1145.45
2532.56	0.173053	0.356635	0.485239	0.627506	0.887059	Ubp1	ENSMUSG00000009741	2595.58	2263.36	2738.75
82.5382	-0.973132	0.691701	-1.40687	0.159466	0.535047	Nuak2	ENSMUSG00000009772	103.659	93.7165	50.2391
620.895	0.067605	0.408532	0.165483	0.868564	0.967002	Ick	ENSMUSG00000009828	678.401	544.095	640.19
3137.76	-0.431595	0.450908	-0.957169	0.338482	0.721018	Sdhb	ENSMUSG00000009863	2210.71	4656.16	2546.4
184.792	-1.20343	0.558786	-2.15366	0.031267	0.228797	Cox4i2	ENSMUSG00000009876	177.554	277.779	99.0428
106.938	-0.286127	0.617452	-0.463399	0.643078	0.892993	Snap47	ENSMUSG00000009894	112.896	114.617	93.3012
236.988	0.70982	0.489596	1.44981	0.147112	0.512819	Kdsr	ENSMUSG00000009905	172.423	218.447	320.095
645.072	0.721089	0.398672	1.80873	0.0704936	0.359982	Vps4b	ENSMUSG00000009907	565.505	495.552	874.16
3261.79	0.337907	0.350972	0.962773	0.335661	0.720264	Rps25	ENSMUSG00000009927	2841.9	3154	3789.46
5.21759	0.23655	2.45515	0.0963486	0.923244	NA	Nxf2	ENSMUSG00000009941	9.23693	0.67422	5.74161
778.969	0.0368528	0.386378	0.0953801	0.924013	0.981974	Taz	ENSMUSG00000009995	756.402	788.163	792.342
5.43233	0.132706	2.25933	0.0587369	0.953162	NA	Kif19a	ENSMUSG00000010021	7.18428	3.3711	5.74161
370.362	0.132593	0.436221	0.303957	0.761161	0.935578	Aldh3a2	ENSMUSG00000010025	374.609	343.178	393.3
8.1592	-0.695548	1.92708	-0.360934	0.718149	NA	Zmynd10	ENSMUSG00000010044	13.3422	5.39376	5.74161
98.9514	-0.931637	0.65196	-1.42898	0.153011	0.524441	Tmem115	ENSMUSG00000010045	103.659	131.473	61.7223
337.951	0.697296	0.458995	1.51918	0.128717	0.486919	Hyal2	ENSMUSG00000010047	322.266	238	453.587
503.378	-0.253648	0.423122	-0.599469	0.54886	0.850177	Ifrd2	ENSMUSG00000010048	471.083	592.639	446.41
39.2706	-0.935878	0.934062	-1.00194	0.316371	0.704161	Hyal1	ENSMUSG00000010051	48.2373	45.1727	24.4018
191.051	0.253745	0.520263	0.487725	0.625745	0.885878	Tusc2	ENSMUSG00000010054	202.186	157.093	213.875
195.239	-0.511152	0.512263	-0.997831	0.318361	0.705631	Nprl2	ENSMUSG00000010057	210.397	223.167	152.153
1429.66	-1.28716	0.37373	-3.44408	0.000573002	0.0168146	Slc38a3	ENSMUSG00000010064	1931.54	1628.24	729.185
56.6676	-3.49654	1.15936	-3.01592	0.002562	0.049225	Cacna2d2	ENSMUSG00000010066	138.554	24.2719	7.17701
529.742	-0.150378	0.415732	-0.361717	0.717563	0.922056	Rassf1	ENSMUSG00000010067	496.742	598.707	493.779
155.164	0.544736	0.57205	0.952252	0.340969	0.723772	Epn3	ENSMUSG00000010080	103.659	165.184	196.65
1.47581	-3.05983	4.63025	-0.660835	0.508718	NA	Rnf112	ENSMUSG00000010086	3.07898	1.34844	0
387.317	0.0815601	0.434644	0.187648	0.851153	0.963828	Slc3a2	ENSMUSG00000010095	405.399	354.64	401.913
3099.82	0.0791895	0.370709	0.213617	0.830846	0.958974	Nxf1	ENSMUSG00000010097	3490.53	2595.07	3213.87
1044.91	0.588618	0.390767	1.50631	0.131987	0.492824	Stx5a	ENSMUSG00000010110	1017.09	772.656	1344.97
1277.54	-1.26013	0.387827	-3.2492	0.0011573	0.0283296	Slc47a1	ENSMUSG00000010122	1802.23	1368.67	661.721
21.139	0.976557	1.21914	0.801019	0.423121	0.781787	Tnfrsf13b	ENSMUSG00000010142	10.2633	21.575	31.5789
1.36843	-2.94266	5.27965	-0.557359	0.577282	NA	Spire2	ENSMUSG00000010154	4.1053	0	0
324.42	-0.637577	0.457311	-1.39419	0.163261	0.541458	Prox1	ENSMUSG00000010175	334.582	401.835	236.841
2959.7	0.0491779	0.350007	0.140505	0.888261	0.97258	2610507B11Rik	ENSMUSG00000010277	2995.84	2855.99	3027.26
153.099	0.395391	0.545441	0.7249	0.468513	0.809402	AI597479	ENSMUSG00000010290	131.37	145.631	182.296
140.231	-0.015961	0.561906	-0.0284051	0.977339	0.995881	Tmem86a	ENSMUSG00000010307	136.501	144.957	139.234
13.4586	-3.74917	2.14363	-1.74899	0.0802934	NA	Optc	ENSMUSG00000010311	34.8951	4.04532	1.4354
12.3656	2.23153	1.61365	1.3829	0.166695	NA	Tex14	ENSMUSG00000010342	9.23693	2.02266	25.8372
465.734	-0.660798	0.431014	-1.53312	0.125245	0.479869	Ifi35	ENSMUSG00000010358	468.005	593.313	335.884
154.501	1.04401	0.543219	1.92189	0.0546197	0.312533	Rdm1	ENSMUSG00000010362	106.738	121.36	235.406
492.508	-0.687256	0.423958	-1.62105	0.105008	0.440711	Nedd8	ENSMUSG00000010376	507.005	620.282	350.238
228.915	-0.317176	0.48857	-0.649193	0.516213	0.833716	Gosr1	ENSMUSG00000010392	249.397	240.696	196.65
269.263	-0.708192	0.491538	-1.44077	0.149651	0.517379	Mrpl52	ENSMUSG00000010406	257.608	360.708	189.473
1837.64	0.47879	0.363187	1.3183	0.187402	0.571288	Kansl3	ENSMUSG00000010453	1745.78	1503.51	2263.63
13.2404	-0.548666	1.59024	-0.345021	0.730078	NA	Eya4	ENSMUSG00000010461	23.6055	6.06798	10.0478
587.843	0.15364	0.404197	0.380111	0.703863	0.916388	Ebf3	ENSMUSG00000010476	601.427	531.959	630.142
145.818	1.04968	0.550482	1.90685	0.0565404	0.317716	Uckl1os	ENSMUSG00000010492	107.764	107.201	222.487
294.778	1.04483	0.461522	2.26387	0.0235821	0.195577	Faf1	ENSMUSG00000010517	197.055	238	449.281
14.7746	-1.04703	1.46621	-0.71411	0.475159	0.812091	Tsacc	ENSMUSG00000010538	21.5528	14.1586	8.61242
184.772	0.0209994	0.516272	0.040675	0.967555	0.993332	Mettl16	ENSMUSG00000010554	179.607	188.107	186.602
2.71687	-3.94794	3.69774	-1.06766	0.285672	NA	Dazl	ENSMUSG00000010592	4.1053	4.04532	0
115.255	0.671218	0.631853	1.0623	0.288099	0.680729	Pigyl	ENSMUSG00000010607	70.8165	121.36	153.588
4508.27	-0.133547	0.344883	-0.387223	0.698591	0.915364	Rbm25	ENSMUSG00000010608	4703.65	4586.72	4234.44
217.301	0.483813	0.497016	0.973435	0.330337	0.716054	Psen2	ENSMUSG00000010609	174.475	209.008	268.42
19.9417	3.66518	1.27687	2.87045	0.0040989	0.0668828	Acaa1b	ENSMUSG00000010651	4.1053	4.04532	51.6745
865.609	0.369301	0.381844	0.96715	0.333469	0.71865	Plcd1	ENSMUSG00000010660	762.56	815.132	1019.14
244.232	-0.237558	0.479773	-0.495147	0.620496	0.882692	Fads1	ENSMUSG00000010663	259.66	254.855	218.181
209.177	1.07169	0.495522	2.16275	0.0305604	0.225937	Lmbr1	ENSMUSG00000010721	154.975	151.025	321.53
48.3212	-1.40741	0.87519	-1.60812	0.107808	0.446849	Tnfrsf22	ENSMUSG00000010751	66.7112	55.286	22.9664
642.166	0.21221	0.4193	0.506106	0.612782	0.880024	Cars	ENSMUSG00000010755	711.244	509.036	706.218
5.67706	0.0461967	2.61408	0.0176723	0.9859	NA	Wnt2	ENSMUSG00000010797	11.2896	0	5.74161
84.3666	-3.2158	0.801316	-4.01315	5.99137e-05	0.00305734	Kdelr3	ENSMUSG00000010830	126.238	113.943	12.9186
196.543	0.243285	0.561685	0.433134	0.664918	0.902787	Apip	ENSMUSG00000010911	129.317	240.696	219.617
390.989	1.2281	0.434265	2.828	0.004684	0.0727707	Pdhx	ENSMUSG00000010914	247.344	292.611	633.013
212.449	-0.336806	0.502643	-0.670071	0.502813	0.827988	Vac14	ENSMUSG00000010936	210.397	246.09	180.861
4.34803	-0.830356	2.55919	-0.32446	0.745589	NA	Mcoln2	ENSMUSG00000011008	4.1053	6.06798	2.87081
387.887	0.147955	0.430664	0.343551	0.731184	0.926505	Akt1s1	ENSMUSG00000011096	376.662	372.169	414.831
472.278	-0.215497	0.422348	-0.510235	0.609887	0.878901	Tbrg1	ENSMUSG00000011114	536.768	453.75	426.315
559.391	0.573905	0.4075	1.40835	0.159026	0.534062	Adssl1	ENSMUSG00000011148	447.478	514.43	716.266
1449.52	1.50157	0.382735	3.92325	8.73634e-05	0.00407556	Brf1	ENSMUSG00000011158	1029.4	771.307	2547.84
10.3762	-0.0642472	1.66882	-0.0384987	0.96929	NA	Vipr2	ENSMUSG00000011171	12.3159	8.76486	10.0478
547.765	-0.195498	0.407239	-0.480058	0.631186	0.888148	Odc1	ENSMUSG00000011179	551.137	592.639	499.52
60.7946	-0.631426	0.770438	-0.819568	0.412462	0.77364	Thg1l	ENSMUSG00000011254	69.7901	68.0962	44.4975
775.422	-2.20025	0.399572	-5.5065	3.66038e-08	6.26833e-06	Adam19	ENSMUSG00000011256	1098.17	999.868	228.229
2514.65	0.74668	0.365128	2.04498	0.0408566	0.264532	Pabpc4	ENSMUSG00000011257	1815.57	2286.28	3442.1
21.2153	-1.17293	1.32226	-0.887061	0.375046	0.747677	Exoc3l2	ENSMUSG00000011263	40.0267	12.136	11.4832
26.3929	-0.83962	1.14046	-0.736215	0.4616	0.805318	Zfp296	ENSMUSG00000011267	41.053	20.9008	17.2248
323.486	1.81753	0.559312	3.24958	0.00115575	0.0283296	Plin5	ENSMUSG00000011305	99.5536	250.81	620.094
483.475	0.931077	0.417622	2.22947	0.0257824	0.206189	Sugp1	ENSMUSG00000011306	400.267	342.504	707.654
87.1116	0.545595	0.695059	0.784962	0.432476	0.787624	Dhdh	ENSMUSG00000011382	54.3953	96.4134	110.526
177.045	0.0113411	0.522505	0.0217052	0.982683	0.996721	Zfp790	ENSMUSG00000011427	174.475	178.668	177.99
2.75586	-1.23105	3.33929	-0.368657	0.712383	NA	Fsd1	ENSMUSG00000011589	6.15795	0.67422	1.4354
467.464	-0.202286	0.41749	-0.484528	0.628011	0.887289	Fuz	ENSMUSG00000011658	477.241	500.271	424.879
23.4678	0.220221	1.15523	0.19063	0.848816	0.963826	Sptbn4	ENSMUSG00000011751	27.7108	16.8555	25.8372
137.864	-1.05103	0.577099	-1.82122	0.0685732	0.355138	Pgam1	ENSMUSG00000011752	171.396	161.813	80.3825
754.575	-0.089699	0.393871	-0.227737	0.819851	0.955376	Evi5	ENSMUSG00000011831	832.35	707.931	723.443
334.667	0.845888	0.443493	1.90733	0.0564778	0.317716	Evi5l	ENSMUSG00000011832	274.029	254.855	475.118
89.3526	0.457582	0.652663	0.7011	0.48324	0.816653	Snapc2	ENSMUSG00000011837	82.1061	76.8611	109.091
1221.43	0.777267	0.368543	2.10903	0.0349421	0.242613	Git1	ENSMUSG00000011877	1011.96	961.437	1690.9
191.253	0.342048	0.511122	0.669211	0.503361	0.828117	Gltp	ENSMUSG00000011884	184.739	166.532	222.487
1107.48	-0.328662	0.378809	-0.867619	0.385603	0.75469	Bnip2	ENSMUSG00000011958	1284.96	1091.56	945.93
374.886	-0.293535	0.435432	-0.674123	0.500233	0.825742	Ccnt1	ENSMUSG00000011960	406.425	392.396	325.836
456.816	0.442938	0.457167	0.968876	0.332607	0.717951	Scarf2	ENSMUSG00000012017	500.847	315.535	554.065
124.568	-0.742383	0.611159	-1.21471	0.224475	0.616111	Brms1l	ENSMUSG00000012076	117.001	170.578	86.1242
497.213	0.795733	0.414209	1.92109	0.0547204	0.312533	Med15	ENSMUSG00000012114	373.583	424.758	693.299
284.476	-0.378903	0.474603	-0.798357	0.424663	0.782302	Dhdds	ENSMUSG00000012117	346.898	269.688	236.841
78.8871	-0.283784	0.690082	-0.411232	0.680903	0.908807	Ubxn11	ENSMUSG00000012126	84.1587	83.6033	68.8993
1027.44	-1.19829	0.428917	-2.79376	0.00520987	0.0774563	Tjap1	ENSMUSG00000012296	1576.44	954.695	551.195
1.91387	5.22964	4.29718	1.21699	0.223606	NA	Ehf	ENSMUSG00000012350	0	0	5.74161
1389.42	0.0227534	0.37317	0.0609731	0.951381	0.988603	Rpl15	ENSMUSG00000012405	1509.73	1254.72	1403.82
168.01	-0.579768	0.536104	-1.08145	0.279498	0.671193	Tmem167	ENSMUSG00000012422	195.002	182.714	126.315
269.364	-0.584067	0.515966	-1.13199	0.257639	0.650354	Steap4	ENSMUSG00000012428	224.765	380.934	202.392
111.555	-0.98888	0.640484	-1.54396	0.122599	0.474581	Mplkip	ENSMUSG00000012429	106.738	160.464	67.4639
42.5496	-3.4083	1.10365	-3.08821	0.00201363	0.0416905	Kif11	ENSMUSG00000012443	60.5532	61.354	5.74161
58.0025	0.182896	0.796752	0.229552	0.81844	0.955287	Rpa3	ENSMUSG00000012483	42.0794	68.7704	63.1577
134.38	0.0809795	0.591087	0.137001	0.89103	0.97349	Mlkl	ENSMUSG00000012519	158.054	105.853	139.234
407.224	0.0850883	0.427323	0.199119	0.84217	0.961545	Tnpo3	ENSMUSG00000012535	388.977	409.251	423.444
102.814	-0.172338	0.627145	-0.274798	0.783471	0.942779	Ttll5	ENSMUSG00000012609	113.922	99.7845	94.7366
1947.94	-0.329114	0.358334	-0.918455	0.358381	0.738197	Zfp715	ENSMUSG00000012640	2169.65	2010.52	1663.63
1.77751	3.201	4.13114	0.774845	0.438431	NA	Retn	ENSMUSG00000012705	1.02633	0	4.30621
38.2072	0.791225	0.917251	0.862605	0.388355	0.75639	Acp4	ENSMUSG00000012777	33.8687	27.643	53.1099
479.726	1.57658	0.417103	3.77983	0.000156937	0.00639838	Cdh23	ENSMUSG00000012819	308.924	269.014	861.242
2732.27	0.751427	0.352954	2.12897	0.033257	0.237501	Rps5	ENSMUSG00000012848	2114.23	2336.17	3746.4
8.03325	-5.51334	2.73593	-2.01516	0.0438877	NA	Podnl1	ENSMUSG00000012889	11.2896	12.8102	0
936.641	0.0714099	0.395785	0.180426	0.856818	0.964948	Adgrl1	ENSMUSG00000013033	1048.9	793.557	967.461
948.749	0.0843709	0.377474	0.223515	0.823135	0.956697	Amotl1	ENSMUSG00000013076	919.588	940.537	986.122
136.51	-0.119124	0.570634	-0.208758	0.834637	0.960821	Etv5	ENSMUSG00000013089	129.317	151.025	129.186
75.4574	-0.371916	0.708619	-0.524847	0.59969	0.874335	Gfod2	ENSMUSG00000013150	72.8691	90.3454	63.1577
78.0808	0.334303	0.698021	0.47893	0.631989	0.888148	Enkd1	ENSMUSG00000013155	83.1324	60.6798	90.4304
6.6834	-0.305395	2.08579	-0.146417	0.883592	NA	4933405L10Rik	ENSMUSG00000013158	10.2633	4.04532	5.74161
328.285	0.260218	0.445544	0.584047	0.559189	0.854738	Atp6v0d1	ENSMUSG00000013160	303.792	312.164	368.898
788.017	-1.71268	0.392915	-4.35891	1.30714e-05	0.000868742	Ptprs	ENSMUSG00000013236	1002.72	1048.41	312.918
379.015	0.316219	0.433845	0.728874	0.466079	0.808001	Slc41a1	ENSMUSG00000013275	334.582	366.101	436.362
2.48214	-3.82629	3.83912	-0.99666	0.31893	NA	Iglon5	ENSMUSG00000013367	2.05265	5.39376	0
14.117	0.45469	1.4308	0.317788	0.750646	NA	B4galnt2	ENSMUSG00000013418	12.3159	12.8102	17.2248
627.084	0.284314	0.396869	0.716393	0.473749	0.811607	Zfp651	ENSMUSG00000013419	590.137	579.155	711.96
573.245	0.313542	0.408818	0.766946	0.443113	0.795732	Nelfb	ENSMUSG00000013465	576.795	484.09	658.85
63.1613	0.380203	0.747171	0.508856	0.610853	0.87945	Card14	ENSMUSG00000013483	61.5795	53.2634	74.6409
671.644	0.553895	0.402724	1.37537	0.169016	0.549848	Tmem175	ENSMUSG00000013495	642.48	519.823	852.629
10.0451	-0.303074	1.87406	-0.16172	0.871526	NA	Bcas1	ENSMUSG00000013523	19.5002	2.02266	8.61242
1325.08	2.42111	0.387578	6.24677	4.19025e-10	1.27061e-07	Tango2	ENSMUSG00000013539	457.741	622.305	2895.21
57.1846	-1.31111	0.826873	-1.58563	0.112824	0.456719	Aldh1a2	ENSMUSG00000013584	86.2114	56.6345	28.7081
3487.06	0.236433	0.401569	0.588775	0.556012	0.853666	Ndufs2	ENSMUSG00000013593	2490.89	4091.84	3878.46
484.36	0.569061	0.416034	1.36782	0.171367	0.552314	Atraid	ENSMUSG00000013622	443.373	391.047	618.659
188.012	-0.203057	0.514799	-0.394439	0.693257	0.912824	Cad	ENSMUSG00000013629	195.002	198.221	170.813
237.953	-0.2417	0.517678	-0.466893	0.640577	0.892722	Sh3bp5l	ENSMUSG00000013646	193.976	307.444	212.44
272.401	-0.219258	0.468797	-0.467702	0.639997	0.892308	Atad1	ENSMUSG00000013662	300.713	271.036	245.454
616.694	0.247455	0.399486	0.619433	0.535631	0.844346	Pten	ENSMUSG00000013663	605.532	555.557	688.993
1547.45	-0.677964	0.366606	-1.8493	0.0644148	0.341925	Pea15a	ENSMUSG00000013698	1877.15	1659.93	1105.26
207.016	1.38169	0.508142	2.7191	0.00654595	0.0883418	Timm23	ENSMUSG00000013701	117.001	152.374	351.674
26.7154	-1.38009	1.12852	-1.22292	0.22136	0.614984	Tnfaip8l2	ENSMUSG00000013707	32.8424	34.3852	12.9186
316.713	-0.0352928	0.451697	-0.0781338	0.937722	0.986237	Trnt1	ENSMUSG00000013736	334.582	304.073	311.482
3.52846	-4.31157	3.48508	-1.23715	0.216031	NA	Ly6g6e	ENSMUSG00000013766	9.23693	1.34844	0
1668.92	0.931031	0.377058	2.4692	0.0135417	0.138616	Ehmt2	ENSMUSG00000013787	1453.28	1110.44	2443.06
130.266	0.392316	0.583513	0.672334	0.501371	0.826277	Elof1	ENSMUSG00000013822	101.606	134.17	155.023
168.28	0.853601	0.528619	1.61478	0.106359	0.443823	Med16	ENSMUSG00000013833	126.238	138.889	239.712
407.873	-0.377058	0.429052	-0.878816	0.379501	0.749937	St3gal1	ENSMUSG00000013846	429.004	454.424	340.19
1697.54	0.378952	0.361088	1.04947	0.293961	0.68431	Tmem259	ENSMUSG00000013858	1477.91	1608.01	2006.69
179.029	0.388165	0.518898	0.748058	0.454425	0.801269	Rnf170	ENSMUSG00000013878	162.159	162.487	212.44
73.063	0.1374	0.774388	0.177431	0.85917	0.965723	Clip3	ENSMUSG00000013921	98.5273	43.1501	77.5117
59992.6	-1.26314	0.450123	-2.80621	0.0050128	0.075533	Myl2	ENSMUSG00000013936	46491.5	102457	31029.1
690.277	-0.178047	0.405574	-0.439	0.660662	0.900799	Dedd	ENSMUSG00000013973	804.639	631.744	634.448
2.51112	-1.09549	3.35459	-0.326566	0.743996	NA	Mcemp1	ENSMUSG00000013974	2.05265	4.04532	1.4354
1009.41	-0.140725	0.404191	-0.348164	0.727717	0.925463	Nit1	ENSMUSG00000013997	1227.49	856.259	944.495
21.4352	0.435383	1.21307	0.358911	0.719662	0.922225	Pax5	ENSMUSG00000014030	25.6581	12.8102	25.8372
197.256	0.0230532	0.514676	0.0447917	0.964273	0.992785	Prdm15	ENSMUSG00000014039	174.475	217.773	199.521
104.646	0.832771	0.615221	1.35361	0.17586	0.557533	Rnf168	ENSMUSG00000014074	85.185	80.9064	147.846
44.4572	-0.691036	0.883112	-0.7825	0.433921	0.788971	Tctex1d2	ENSMUSG00000014075	45.1583	56.6345	31.5789
448.979	0.9316	0.418546	2.2258	0.0260274	0.207063	Chp1	ENSMUSG00000014077	355.109	334.413	657.414
336.59	1.23656	0.513551	2.40785	0.0160466	0.154982	Trpv4	ENSMUSG00000014158	307.898	156.419	545.453
200.256	1.2386	0.594003	2.08517	0.0370541	0.249802	Klhl3	ENSMUSG00000014164	82.1061	192.827	325.836
86.3553	-0.768198	0.67939	-1.13072	0.258174	0.65101	Tvp23b	ENSMUSG00000014177	90.3167	109.898	58.8515
2546.03	0.325957	0.355142	0.917823	0.358711	0.738197	Dnajc7	ENSMUSG00000014195	2484.73	2210.77	2942.58
26.7985	0.262107	1.07231	0.244432	0.806896	0.951374	Zfp385c	ENSMUSG00000014198	24.6318	25.6204	30.1435
335.464	-0.962913	0.474069	-2.03117	0.0422382	0.270708	Cacybp	ENSMUSG00000014226	472.11	329.019	205.263
110.944	-0.208622	0.609711	-0.342165	0.732227	0.926636	Cluap1	ENSMUSG00000014232	121.106	111.246	100.478
105.415	0.805685	0.660291	1.2202	0.22239	0.615504	Zswim7	ENSMUSG00000014243	58.5006	109.898	147.846
53.1629	-0.500914	0.811122	-0.617557	0.536868	0.844705	Pigl	ENSMUSG00000014245	60.5532	57.3087	41.6267
1720.11	-0.18042	0.455571	-0.396031	0.692082	0.912459	Ndufa2	ENSMUSG00000014294	1166.93	2413.03	1580.38
197.971	-0.112896	0.534237	-0.211323	0.832635	0.959617	Pam16	ENSMUSG00000014301	161.133	244.742	188.038
237.822	0.184972	0.490134	0.377391	0.705883	0.917743	Glis2	ENSMUSG00000014303	253.502	201.592	258.372
5756.75	-1.32323	0.460903	-2.87095	0.0040924	0.0668518	Cox6c	ENSMUSG00000014313	4415.25	9978.45	2876.55
353.88	0.578713	0.448495	1.29034	0.196931	0.586043	Bicc1	ENSMUSG00000014329	339.714	268.339	453.587
322.546	0.0972183	0.45099	0.215566	0.829326	0.958211	Ube2z	ENSMUSG00000014349	294.555	335.761	337.32
607.285	-0.167676	0.4005	-0.418666	0.67546	0.906836	Tmem87b	ENSMUSG00000014353	610.664	649.948	561.242
750.604	-0.129317	0.39729	-0.325499	0.744804	0.9305	Anapc1	ENSMUSG00000014355	849.798	695.795	706.218
437.769	1.03611	0.426584	2.42884	0.0151471	0.148662	Mertk	ENSMUSG00000014361	354.082	294.634	664.591
478.597	0.716732	0.42159	1.70007	0.0891182	0.405362	Tsg101	ENSMUSG00000014402	433.109	355.314	647.367
488.862	-0.0420202	0.413288	-0.101673	0.919016	0.980948	Hps5	ENSMUSG00000014418	491.61	495.552	479.424
419.506	-0.159197	0.439669	-0.362085	0.717289	0.922056	Map3k4	ENSMUSG00000014426	492.636	376.889	388.994
1882.07	0.802611	0.388341	2.06677	0.0387563	0.257579	Piezo1	ENSMUSG00000014444	1782.73	1233.82	2629.66
98.8951	-2.30338	0.691298	-3.33196	0.000862373	0.0227388	Blk	ENSMUSG00000014453	142.659	126.753	27.2727
460.031	0.952484	0.422336	2.25528	0.0241159	0.198197	Rnf166	ENSMUSG00000014470	320.214	380.934	678.945
578.02	-0.14993	0.449195	-0.333774	0.73855	0.929253	Ankrd28	ENSMUSG00000014496	742.033	453.75	538.276
253.497	-0.313647	0.475691	-0.65935	0.509671	0.830526	Ankrd52	ENSMUSG00000014498	269.924	272.385	218.181
524.152	-0.487322	0.410003	-1.18858	0.234604	0.626416	Pkd2l2	ENSMUSG00000014503	581.927	577.132	413.396
349.774	-0.680074	0.460105	-1.47808	0.139386	0.50362	Srp19	ENSMUSG00000014504	341.766	457.795	249.76
465.94	-0.352789	0.417804	-0.84439	0.398452	0.76369	Wdfy2	ENSMUSG00000014547	502.9	501.62	393.3
223.035	0.549064	0.48914	1.12251	0.261646	0.656281	Rbsn	ENSMUSG00000014550	184.739	201.592	282.774
641.517	-0.0440087	0.401313	-0.109662	0.912678	0.979431	Mrps25	ENSMUSG00000014551	599.374	696.469	628.706
200.002	0.352014	0.516444	0.681612	0.495484	0.822511	Dguok	ENSMUSG00000014554	157.028	209.008	233.971
756.949	-0.784868	0.410031	-1.91417	0.0555985	0.315571	Camta1	ENSMUSG00000014592	747.165	1012.68	511.003
1401.03	-1.2285	0.371196	-3.30957	0.000934388	0.0239437	Csf1	ENSMUSG00000014599	1618.52	1845.34	739.232
599.359	0.424986	0.404117	1.05164	0.292964	0.68431	Strip1	ENSMUSG00000014601	577.821	498.248	722.008
21.4196	-0.604798	1.35814	-0.445314	0.656093	0.899109	Kif1a	ENSMUSG00000014602	41.053	7.41642	15.7894
925.528	0.458038	0.41651	1.09971	0.27146	0.663536	Slc25a11	ENSMUSG00000014606	649.664	995.823	1131.1
162.782	-0.372266	0.601559	-0.618835	0.536025	0.844629	Cmc2	ENSMUSG00000014633	118.027	233.954	136.363
452.105	0.485413	0.419235	1.15786	0.246923	0.640521	Chfr	ENSMUSG00000014668	415.662	382.283	558.372
3.35169	-0.300635	3.23682	-0.0928795	0.925999	NA	Hoxa2	ENSMUSG00000014704	7.18428	0	2.87081
0.89896	-2.36985	6.00226	-0.394827	0.692971	NA	Ankrd53	ENSMUSG00000014747	0	2.69688	0
208.931	-0.352254	0.510698	-0.68975	0.490351	0.820848	Tex261	ENSMUSG00000014748	198.081	252.158	176.555
457.533	0.305321	0.428273	0.712911	0.475901	0.812091	Fam120b	ENSMUSG00000014763	473.136	375.54	523.922
304.016	0.975946	0.45227	2.15788	0.030937	0.227686	Tbp	ENSMUSG00000014767	236.055	223.841	452.152
761.702	0.000713042	0.397341	0.00179454	0.998568	0.999682	Psmb1	ENSMUSG00000014769	681.48	841.426	762.199
106.708	0.0455935	0.623174	0.0731633	0.941676	0.987209	Pdcd2	ENSMUSG00000014771	92.3693	118.663	109.091
170.317	-0.238562	0.532207	-0.448251	0.653972	0.898759	Dll1	ENSMUSG00000014773	169.344	189.456	152.153
271.072	-0.734911	0.48722	-1.50837	0.131459	0.492018	Nol3	ENSMUSG00000014776	265.818	359.359	188.038
889.94	0.301187	0.380469	0.791621	0.428582	0.784754	Fhod1	ENSMUSG00000014778	849.798	802.322	1017.7
29.5022	1.12249	1.06991	1.04914	0.294112	0.68431	Plekhg4	ENSMUSG00000014782	29.7634	12.8102	45.9329
220.263	1.22836	0.525259	2.33859	0.0193569	0.173378	Slc9a5	ENSMUSG00000014786	188.844	115.966	355.98
82.0245	-0.404854	0.68172	-0.593872	0.552598	0.851853	Elmo3	ENSMUSG00000014791	88.264	90.3454	67.4639
36.3548	0.313787	0.992927	0.316023	0.751985	0.931753	Stc1	ENSMUSG00000014813	47.211	20.2266	41.6267
101.93	-0.668101	0.633359	-1.05485	0.291492	0.683421	4931428F04Rik	ENSMUSG00000014837	113.922	118.663	73.2055
346.239	-0.636066	0.465338	-1.36689	0.171659	0.552511	Tppp3	ENSMUSG00000014846	457.741	328.345	252.631
341.875	1.62896	0.441398	3.69046	0.00022385	0.00824846	Msh3	ENSMUSG00000014850	195.002	207.66	622.965
218.507	-1.17117	0.50432	-2.32227	0.0202186	0.177279	Tmem208	ENSMUSG00000014856	256.581	279.801	119.138
279.724	-0.345969	0.466653	-0.741383	0.458461	0.80348	E2f4	ENSMUSG00000014859	317.135	285.195	236.841
459.44	-0.768164	0.425495	-1.80534	0.0710209	0.361437	Surf4	ENSMUSG00000014867	493.663	571.738	312.918
450.947	-0.399521	0.422277	-0.946112	0.344092	0.725756	Surf2	ENSMUSG00000014873	513.163	467.909	371.769
167.067	0.0658175	0.532485	0.123604	0.901628	0.97563	Dnajb9	ENSMUSG00000014905	157.028	171.926	172.248
51.48	-2.13268	0.890449	-2.39506	0.0166175	0.158549	Naf1	ENSMUSG00000014907	75.9481	62.7024	15.7894
679.932	0.404223	0.396351	1.01986	0.307795	0.696753	Yes1	ENSMUSG00000014932	572.69	654.667	812.438
1386.24	0.484915	0.37862	1.28074	0.200284	0.590614	Ppp1cb	ENSMUSG00000014956	1075.59	1370.69	1712.44
469.005	-0.394507	0.424636	-0.929047	0.352865	0.733792	Gorasp2	ENSMUSG00000014959	556.269	463.189	387.559
158.122	-0.312938	0.57447	-0.544742	0.585931	0.865745	Tsen15	ENSMUSG00000014980	130.343	207.66	136.363
522.566	0.749569	0.415316	1.80481	0.0711038	0.361732	Efr3a	ENSMUSG00000015002	384.872	466.56	716.266
129.255	0.518068	0.643345	0.805273	0.420662	0.780205	Trappc2l	ENSMUSG00000015013	71.8428	153.722	162.2
76.3171	0.299632	0.818379	0.366129	0.714269	0.921011	Acsf3	ENSMUSG00000015016	32.8424	108.549	87.5596
141.021	0.537298	0.559727	0.959929	0.337091	0.720473	Ddx19a	ENSMUSG00000015023	114.948	130.124	177.99
78.1679	-0.481066	0.716735	-0.671191	0.502099	0.827077	Galns	ENSMUSG00000015027	104.685	68.0962	61.7223
637.879	1.47871	0.398734	3.70851	0.000208483	0.00796694	Gata2	ENSMUSG00000015053	424.899	374.866	1113.87
21.0274	-1.6705	1.35	-1.23741	0.215934	0.606507	C8g	ENSMUSG00000015083	13.3422	41.1274	8.61242
75.7232	-0.421389	0.704352	-0.598265	0.549663	0.850345	Entpd2	ENSMUSG00000015085	87.2377	78.2095	61.7223
1053.38	-0.164835	0.374971	-0.439594	0.660231	0.900744	Rabl6	ENSMUSG00000015087	1131.01	1054.48	974.638
1344.87	0.0799211	0.37247	0.21457	0.830102	0.958596	Ptgds	ENSMUSG00000015090	1210.04	1429.35	1395.21
932.85	-1.00045	0.408552	-2.44877	0.0143344	0.143591	Edf1	ENSMUSG00000015092	922.667	1316.08	559.807
12.8028	-6.18227	2.50857	-2.46446	0.0137219	NA	Clic3	ENSMUSG00000015093	21.5528	16.8555	0
809.02	-0.414637	0.41817	-0.991551	0.321416	0.7084	Npdc1	ENSMUSG00000015094	1054.04	711.302	661.721
918.732	0.211408	0.378647	0.558325	0.576623	0.863266	Fbxw5	ENSMUSG00000015095	884.693	860.979	1010.52
317.346	0.842564	0.526132	1.60143	0.109282	0.44978	Slc25a13	ENSMUSG00000015112	164.212	337.11	450.716
688.727	-0.14634	0.394186	-0.371246	0.710454	0.919713	Ube2i	ENSMUSG00000015120	681.48	741.642	643.06
235.866	0.150883	0.482531	0.312692	0.754515	0.932575	Tsr3	ENSMUSG00000015126	221.686	233.28	252.631
201.222	0.746166	0.512351	1.45636	0.145294	0.511251	Unkl	ENSMUSG00000015127	142.659	185.41	275.597
427.403	-0.121769	0.458	-0.265871	0.790339	0.944138	Lrrk1	ENSMUSG00000015133	531.637	347.223	403.348
15.1947	-0.557463	1.49431	-0.373058	0.709105	0.919386	Aldh1a3	ENSMUSG00000015134	26.6845	7.41642	11.4832
562.127	-0.0686282	0.450073	-0.152482	0.878807	0.970046	Actn1	ENSMUSG00000015143	708.165	434.198	544.018
698.282	0.421237	0.410225	1.02685	0.304493	0.694064	Sirt2	ENSMUSG00000015149	720.481	534.656	839.711
2452.7	0.188559	0.375916	0.501599	0.61595	0.880749	Hnrnpl	ENSMUSG00000015165	1981.83	2704.97	2671.28
356.866	-0.164336	0.445492	-0.368887	0.712212	0.920707	Nolc1	ENSMUSG00000015176	403.346	337.11	330.143
211.985	-0.815358	0.50428	-1.61687	0.105905	0.442947	Casd1	ENSMUSG00000015189	258.634	236.651	140.669
256.611	1.01276	0.505943	2.00173	0.0453137	0.280029	Cnksr3	ENSMUSG00000015202	236.055	147.654	386.123
727.013	0.368629	0.39086	0.943122	0.345619	0.727684	Mtmr1	ENSMUSG00000015214	693.796	631.744	855.5
197.398	-0.254737	0.534909	-0.476225	0.633914	0.888542	Hmgb3	ENSMUSG00000015217	166.265	250.81	175.119
98.04	-0.711588	0.656433	-1.08402	0.278355	0.669737	Map2	ENSMUSG00000015222	94.422	130.799	68.8993
69.2797	1.19139	0.745815	1.59743	0.110169	0.45182	Cyp2j9	ENSMUSG00000015224	61.5795	35.7336	110.526
437.724	0.00948415	0.464765	0.0204063	0.983719	0.996941	Abca1	ENSMUSG00000015243	540.874	333.065	439.233
59.2156	0.0352998	0.778761	0.0453282	0.963846	0.992555	Nipsnap3b	ENSMUSG00000015247	49.2636	68.0962	60.2869
93.816	0.460686	0.645876	0.713273	0.475677	0.812091	Lage3	ENSMUSG00000015289	74.9218	91.6939	114.832
351.021	-0.329343	0.458787	-0.717856	0.472846	0.811294	Ubl4a	ENSMUSG00000015290	320.214	432.849	299.999
1698.46	-1.04862	0.361141	-2.90364	0.00368852	0.062097	Gdi1	ENSMUSG00000015291	2068.05	2035.47	991.863
613.539	-0.209405	0.405354	-0.516597	0.605438	0.876482	Sash1	ENSMUSG00000015305	695.849	589.268	555.501
85.3414	0.931148	0.663422	1.40355	0.160452	0.536472	Gadd45b	ENSMUSG00000015312	69.7901	61.354	124.88
4.72812	0.420961	2.49014	0.169051	0.865757	NA	Slamf6	ENSMUSG00000015314	1.02633	7.41642	5.74161
3.91754	0.195858	2.63453	0.0743428	0.940738	NA	Slamf1	ENSMUSG00000015316	2.05265	5.39376	4.30621
77.1836	0.939947	0.687157	1.36788	0.17135	0.552314	Zdhhc12	ENSMUSG00000015335	57.4742	60.6798	113.397
266.242	-0.285565	0.484252	-0.589702	0.55539	0.853319	Endog	ENSMUSG00000015337	243.239	322.951	232.535
64.8426	-1.7122	0.833352	-2.05459	0.0399186	0.259859	Cybb	ENSMUSG00000015340	55.4216	113.269	25.8372
539.552	0.00712923	0.412697	0.0172747	0.986217	0.997595	Golga7	ENSMUSG00000015341	583.979	493.529	541.147
14.1892	-2.79197	1.69902	-1.64328	0.100324	NA	Xk	ENSMUSG00000015342	17.4475	22.2493	2.87081
143.999	1.24663	0.591647	2.10705	0.0351134	0.242928	Pcolce2	ENSMUSG00000015354	125.212	72.8157	233.971
26.8404	-0.589433	1.09171	-0.539918	0.589254	0.867125	Cd48	ENSMUSG00000015355	28.7371	31.6883	20.0956
691.34	1.0621	0.39087	2.71727	0.00658233	0.0883907	Clpx	ENSMUSG00000015357	507.005	507.687	1059.33
581.746	0.709925	0.400681	1.7718	0.0764281	0.374314	Trabd	ENSMUSG00000015363	483.399	476.673	785.165
125.745	0.742953	0.628856	1.18144	0.23743	0.630388	Mov10l1	ENSMUSG00000015365	70.8165	134.17	172.248
966.592	1.05392	0.37608	2.80237	0.00507291	0.0761198	Dennd6b	ENSMUSG00000015377	702.007	720.741	1477.03
57.3182	-1.70373	0.88612	-1.92269	0.0545193	0.312459	Cd83	ENSMUSG00000015396	45.1583	103.83	22.9664
6.56219	5.4125	2.50634	2.15952	0.0308098	NA	Cltrn	ENSMUSG00000015401	1.02633	0	18.6602
26.2962	1.1484	1.10776	1.03668	0.299884	0.689762	Ace2	ENSMUSG00000015405	12.3159	24.9461	41.6267
5.87323	-5.06595	2.95525	-1.71422	0.086488	NA	Gzmb	ENSMUSG00000015437	6.15795	11.4617	0
23.0308	-0.423932	1.22713	-0.345467	0.729744	0.926017	C4a	ENSMUSG00000015451	36.9477	13.4844	18.6602
106.309	2.78136	0.622582	4.46746	7.91552e-06	0.000567483	Ager	ENSMUSG00000015452	39.0004	33.0368	246.889
175.779	-0.208369	0.526071	-0.396085	0.692042	0.912459	Atf6b	ENSMUSG00000015461	176.528	191.478	159.33
48.5648	0.378773	0.828958	0.456927	0.647723	0.89548	Egfl8	ENSMUSG00000015467	43.1057	45.1727	57.4161
1883.3	0.615418	0.370797	1.65972	0.0969714	0.42199	Notch4	ENSMUSG00000015468	1787.86	1411.82	2450.23
72.8365	-0.121537	0.717973	-0.169278	0.865578	0.966862	Ppt2	ENSMUSG00000015474	64.6585	84.9517	68.8993
77.9261	-2.64984	0.788557	-3.36036	0.000778404	0.0214171	Prrt1	ENSMUSG00000015476	124.185	92.3681	17.2248
96.7629	-0.847085	0.648822	-1.30557	0.191698	0.577585	Rnf5	ENSMUSG00000015478	109.817	117.314	63.1577
175.976	-0.0317955	0.559503	-0.0568281	0.954682	0.98956	Cacfd1	ENSMUSG00000015488	134.449	219.796	173.684
724.99	0.0849247	0.391847	0.216729	0.828419	0.958009	Hivep2	ENSMUSG00000015501	747.165	674.22	753.586
508.779	-0.107843	0.410747	-0.262554	0.792895	0.945374	Arnt	ENSMUSG00000015522	525.479	517.127	483.731
17.1504	-1.61686	1.43865	-1.12387	0.261068	0.655483	Itga2	ENSMUSG00000015533	30.7898	13.4844	7.17701
306.283	-0.491017	0.456139	-1.07647	0.281719	0.674276	Mocs2	ENSMUSG00000015536	330.477	347.223	241.148
278.643	0.279635	0.462819	0.6042	0.545711	0.848432	Nat9	ENSMUSG00000015542	252.476	267.665	315.789
19303.2	0.748998	0.373917	2.00311	0.0451649	0.279615	Lpl	ENSMUSG00000015568	12738.8	18727.8	26443
212.941	-0.767949	0.502141	-1.52935	0.126178	0.481774	Atp6v0e	ENSMUSG00000015575	252.476	241.371	144.976
100.874	0.0180188	0.653044	0.027592	0.977988	0.996165	Nkx2-5	ENSMUSG00000015579	78.0008	122.708	101.914
544.415	0.292332	0.409121	0.714536	0.474896	0.812085	Zfp318	ENSMUSG00000015597	539.847	473.302	620.094
1.24107	-2.82653	4.96701	-0.569062	0.569314	NA	Ttbk1	ENSMUSG00000015599	1.02633	2.69688	0
216.116	-0.306115	0.499384	-0.612985	0.539886	0.846014	Srf	ENSMUSG00000015605	247.344	214.402	186.602
17.5822	1.75379	1.30486	1.34404	0.178937	0.562267	Gata3	ENSMUSG00000015619	12.3159	7.41642	33.0143
11.0928	-2.39078	2.00153	-1.19447	0.232293	NA	Gata5	ENSMUSG00000015627	27.7108	2.69688	2.87081
4387.33	0.778762	0.345532	2.25381	0.0242083	0.198352	Lama5	ENSMUSG00000015647	3446.4	3638.09	6077.49
5.14961	-1.12775	2.39462	-0.470951	0.637676	NA	Steap2	ENSMUSG00000015653	7.18428	5.39376	2.87081
11314.9	-0.66418	0.340003	-1.95346	0.0507656	0.299511	Hspa8	ENSMUSG00000015656	12562.2	13241	8141.6
119.61	-1.07375	0.606158	-1.77141	0.0764931	0.374314	Serac1	ENSMUSG00000015659	139.58	150.351	68.8993
137.539	-0.15456	0.577317	-0.267721	0.788914	0.943663	Pdzd11	ENSMUSG00000015668	162.159	122.708	127.751
436.186	-0.477853	0.444261	-1.07561	0.2821	0.674546	Psma2	ENSMUSG00000015671	404.372	558.254	345.932
188.945	-0.428111	0.515851	-0.829911	0.406589	0.769843	Mrpl32	ENSMUSG00000015672	204.239	209.008	153.588
877.743	-0.0476401	0.384722	-0.12383	0.90145	0.975582	Setdb1	ENSMUSG00000015697	944.22	830.639	858.371
43.3217	-0.0838509	0.876856	-0.0956267	0.923817	0.981974	Anxa9	ENSMUSG00000015702	47.211	41.1274	41.6267
33.8053	-2.42049	1.226	-1.9743	0.0483476	0.290785	Arnt2	ENSMUSG00000015709	75.9481	16.8555	8.61242
159.886	0.58127	0.535943	1.08457	0.278111	0.669737	Prune1	ENSMUSG00000015711	137.528	136.867	205.263
1333.64	-0.0537279	0.376565	-0.142679	0.886544	0.971843	Cers2	ENSMUSG00000015714	1490.22	1210.22	1300.47
601.025	-0.0822807	0.400988	-0.205195	0.83742	0.960941	Capza2	ENSMUSG00000015733	592.19	632.418	578.467
1256.76	-0.258962	0.370455	-0.699036	0.484529	0.817772	Plekho1	ENSMUSG00000015745	1395.8	1263.49	1111
87.4068	-0.370409	0.670082	-0.552782	0.580413	0.864832	Vps45	ENSMUSG00000015747	85.185	103.83	73.2055
271.67	-0.31231	0.46761	-0.667885	0.504207	0.828767	Prpf3	ENSMUSG00000015748	290.45	290.589	233.971
303.28	0.0571514	0.458602	0.124621	0.900824	0.975582	Anp32e	ENSMUSG00000015749	276.082	322.277	311.482
426.075	0.163596	0.472931	0.34592	0.729403	0.926001	Aph1a	ENSMUSG00000015750	303.792	515.104	459.329
890.031	0.574893	0.379672	1.51418	0.12998	0.489615	Tab2	ENSMUSG00000015755	777.955	752.429	1139.71
515.472	0.223651	0.41464	0.539385	0.589621	0.867125	Ppil4	ENSMUSG00000015757	527.531	449.03	569.855
291.135	-0.676403	0.462353	-1.46296	0.143479	0.508627	Cnih1	ENSMUSG00000015759	333.556	331.716	208.133
202.04	1.17285	0.515914	2.27334	0.0230054	0.192771	Eps8	ENSMUSG00000015766	120.08	164.51	321.53
121.747	0.41757	0.594537	0.702345	0.482464	0.816068	Med22	ENSMUSG00000015776	95.4483	123.382	146.411
283.197	-0.014928	0.463691	-0.0321939	0.974317	0.995217	Surf1	ENSMUSG00000015790	268.897	299.354	281.339
192.719	-0.308608	0.538462	-0.573129	0.566558	0.85863	Med28	ENSMUSG00000015804	164.212	247.439	166.507
319.445	0.546299	0.467062	1.16965	0.242142	0.635596	Qdpr	ENSMUSG00000015806	231.95	321.603	404.784
31.3529	0.219121	1.05671	0.207361	0.835728	0.960821	Gnrh1	ENSMUSG00000015812	42.0794	17.5297	34.4497
1.47581	-3.05983	4.63025	-0.660835	0.508718	NA	Tnr	ENSMUSG00000015829	3.07898	1.34844	0
2548.94	1.20746	0.354136	3.40959	0.000650612	0.018568	Sqstm1	ENSMUSG00000015837	1683.17	1865.57	4098.07
1350.2	0.12788	0.36552	0.349858	0.726446	0.924764	Nfe2l2	ENSMUSG00000015839	1327.04	1292.48	1431.1
236.33	-0.117237	0.499683	-0.234624	0.814501	0.954474	Rxrg	ENSMUSG00000015843	205.265	279.801	223.923
410.584	0.620447	0.425749	1.45731	0.145032	0.511051	Rxra	ENSMUSG00000015846	337.661	358.685	535.405
941.301	0.115328	0.386612	0.298304	0.765471	0.937131	Adamtsl4	ENSMUSG00000015850	1004.77	827.268	991.863
50.2977	-2.8106	0.954162	-2.94562	0.00322311	0.057218	Fcrls	ENSMUSG00000015852	64.6585	76.1868	10.0478
624.013	0.0367366	0.404554	0.0908077	0.927645	0.983	Prpsap1	ENSMUSG00000015869	673.27	564.322	634.448
3.96794	-4.49053	3.28309	-1.36777	0.171383	NA	Fam184b	ENSMUSG00000015879	7.18428	4.71954	0
33.3549	-2.15456	1.17331	-1.83631	0.0663116	0.347682	Ncapg	ENSMUSG00000015880	69.7901	20.2266	10.0478
87.4146	0.0058016	0.666234	0.00870804	0.993052	0.998557	Lcorl	ENSMUSG00000015882	96.4746	78.2095	87.5596
500.503	0.577074	0.412371	1.3994	0.161692	0.538751	Lta4h	ENSMUSG00000015889	409.504	450.379	641.625
1300.2	-0.509748	0.412175	-1.23673	0.216189	0.606901	Dstn	ENSMUSG00000015932	1767.33	1119.88	1013.39
725.661	-0.230664	0.402287	-0.573382	0.566386	0.85863	Macroh2a1	ENSMUSG00000015937	851.85	674.894	650.237
229.118	0.730713	0.491397	1.48701	0.137011	0.500803	Gtf2ird2	ENSMUSG00000015942	207.318	168.555	311.482
111.117	-0.33699	0.645855	-0.521774	0.601828	0.875122	Bola1	ENSMUSG00000015943	88.264	150.351	94.7366
227.611	-0.160419	0.489216	-0.327911	0.742979	0.930227	Castor2	ENSMUSG00000015944	245.292	226.538	211.004
35.9132	-3.58943	1.23393	-2.90894	0.00362654	0.061377	Fcgr1	ENSMUSG00000015947	42.0794	61.354	4.30621
69.0911	0.426903	0.721381	0.591786	0.553994	0.852726	Ncf1	ENSMUSG00000015950	66.7112	57.3087	83.2534
68.5469	1.05504	0.7186	1.46819	0.142053	0.507508	Wnt11	ENSMUSG00000015957	50.29	50.5665	104.784
523.109	-0.0199081	0.41157	-0.0483712	0.96142	0.99125	Adss	ENSMUSG00000015961	556.269	494.877	518.18
3.53745	-1.67361	2.94993	-0.56734	0.570483	NA	Il17rb	ENSMUSG00000015966	5.13163	4.04532	1.4354
80.0444	-0.349264	0.758187	-0.460656	0.645045	0.89407	Cacna1d	ENSMUSG00000015968	120.08	52.5891	67.4639
17.8736	-1.37477	1.4365	-0.957031	0.338551	0.72103	Chdh	ENSMUSG00000015970	34.8951	10.1133	8.61242
309.798	0.911059	0.46414	1.9629	0.0496583	0.295684	Actr8	ENSMUSG00000015971	206.291	272.385	450.716
58.9639	-0.110514	0.771033	-0.143332	0.886028	0.971755	Lrrc27	ENSMUSG00000015980	61.5795	59.3313	55.9807
95.6017	-1.55324	0.735816	-2.11091	0.0347803	0.242376	Stk32c	ENSMUSG00000015981	168.317	76.8611	41.6267
353.731	0.177426	0.439077	0.404088	0.686148	0.910666	Fnta	ENSMUSG00000015994	346.898	331.042	383.253
784.273	0.456803	0.386265	1.18262	0.236961	0.629949	Mtrex	ENSMUSG00000016018	722.533	672.871	957.414
66.6049	-1.2585	0.789944	-1.59315	0.111126	0.453445	Lbp	ENSMUSG00000016024	104.685	60.6798	34.4497
36.3314	-1.4111	0.990676	-1.42438	0.154337	0.526481	Celsr1	ENSMUSG00000016028	51.3163	40.4532	17.2248
591.442	0.36332	0.406071	0.894722	0.370936	0.745448	Fli1	ENSMUSG00000016087	495.715	583.874	694.735
501.327	0.544992	0.410878	1.32641	0.184705	0.568259	Stard13	ENSMUSG00000016128	423.873	445.659	634.448
5.45132	0.649554	2.22213	0.292311	0.770049	NA	Camk1g	ENSMUSG00000016179	5.13163	4.04532	7.17701
228.965	-0.00600347	0.489502	-0.0122644	0.990215	0.998368	Utp25	ENSMUSG00000016181	244.266	214.402	228.229
72.2962	0.149297	0.725162	0.205881	0.836884	0.960941	Hsd11b1	ENSMUSG00000016194	56.4479	82.929	77.5117
89.4479	-0.458296	0.69629	-0.658197	0.510411	0.831103	H2-M3	ENSMUSG00000016206	71.8428	124.731	71.7701
7.90589	-5.49477	2.75838	-1.99203	0.0463682	NA	Lonrf3	ENSMUSG00000016239	8.21061	15.5071	0
2686.01	-0.566869	0.423621	-1.33815	0.180847	0.564252	Atp5e	ENSMUSG00000016252	2139.89	3884.18	2033.97
284.794	-0.218967	0.474638	-0.461335	0.644558	0.893821	Nelfcd	ENSMUSG00000016253	259.66	337.784	256.937
8.4295	1.72664	1.81607	0.950753	0.34173	NA	Tubb1	ENSMUSG00000016255	4.1053	5.39376	15.7894
594.612	-1.28866	0.43553	-2.95884	0.00308804	0.0555986	Ctsz	ENSMUSG00000016256	879.561	601.404	302.87
395.55	-0.20496	0.437022	-0.468993	0.639074	0.891824	Prelid3b	ENSMUSG00000016257	451.583	376.215	358.851
125.526	-3.03909	0.769341	-3.95026	7.80679e-05	0.0037255	Sertad4	ENSMUSG00000016262	258.634	96.4134	21.531
201.458	-0.414123	0.520494	-0.795635	0.426244	0.783267	Ube2a	ENSMUSG00000016308	187.818	251.484	165.071
956.699	-0.327129	0.393111	-0.832154	0.405322	0.768921	Slc25a5	ENSMUSG00000016319	894.956	1156.96	818.18
1.81791	-3.35846	4.29238	-0.782425	0.433965	NA	Atp1b4	ENSMUSG00000016327	4.1053	1.34844	0
262.144	0.142522	0.48157	0.295953	0.767266	0.937131	Ppdpf	ENSMUSG00000016344	220.66	285.869	279.904
2834.22	1.41071	0.37291	3.78297	0.000154966	0.00633577	Eef1a2	ENSMUSG00000016349	1546.67	2102.89	4853.1
125.267	-0.0279894	0.606002	-0.0461869	0.963161	0.992092	Col20a1	ENSMUSG00000016356	151.896	100.459	123.445
974.207	-1.03154	0.399562	-2.58169	0.00983182	0.113937	Pls3	ENSMUSG00000016382	1348.59	999.868	574.161
41.919	0.815336	0.878431	0.928173	0.353318	0.733984	Mpped2	ENSMUSG00000016386	33.8687	33.0368	58.8515
134.29	0.0800781	0.570606	0.140339	0.888392	0.97258	Nkap	ENSMUSG00000016409	139.58	124.056	139.234
1445.77	-0.868159	0.45783	-1.89625	0.0579271	0.322179	Ndufa1	ENSMUSG00000016427	1118.69	2285.61	933.012
219.598	-0.0117703	0.508491	-0.0231475	0.981533	0.996527	Wt1	ENSMUSG00000016458	254.529	186.085	218.181
124.656	-0.471236	0.593258	-0.79432	0.427009	0.783676	E2f3	ENSMUSG00000016477	150.87	124.056	99.0428
387.578	-0.736034	0.435191	-1.69129	0.090782	0.409462	Cr1l	ENSMUSG00000016481	458.768	435.546	268.42
2223.64	1.55015	0.374891	4.13494	3.55048e-05	0.002003	Ppfibp1	ENSMUSG00000016487	1552.83	1154.94	3963.15
375.322	-0.480179	0.436229	-1.10075	0.271006	0.663536	Cd46	ENSMUSG00000016493	407.451	421.387	297.128
1844.4	-1.42787	0.375739	-3.80016	0.000144605	0.00605532	Cd34	ENSMUSG00000016494	2625.34	2040.86	866.983
1714.26	0.458508	0.361195	1.26942	0.204292	0.594253	Plgrkt	ENSMUSG00000016495	1594.91	1453.62	2094.25
183.916	-0.377956	0.572072	-0.660679	0.508818	0.829973	Cd274	ENSMUSG00000016496	140.607	257.552	153.588
1.35844	-2.94793	4.76736	-0.618357	0.53634	NA	Pdcd1lg2	ENSMUSG00000016498	2.05265	2.02266	0
322.744	0.0391043	0.450282	0.0868441	0.930795	0.983892	Gtf3a	ENSMUSG00000016503	301.74	337.784	328.707
372.533	0.47377	0.434994	1.08914	0.276091	0.668748	Mtif3	ENSMUSG00000016510	344.845	314.861	457.893
228.206	0.240437	0.491794	0.488898	0.624914	0.885376	Lnx2	ENSMUSG00000016520	235.029	195.524	254.066
1.71054	-3.26494	4.85382	-0.672654	0.501167	NA	Dyrk3	ENSMUSG00000016526	5.13163	0	0
861.6	1.17803	0.383123	3.0748	0.00210643	0.0430001	Mapkapk2	ENSMUSG00000016528	574.742	637.812	1372.24
1.47581	-3.05983	4.63025	-0.660835	0.508718	NA	Il10	ENSMUSG00000016529	3.07898	1.34844	0
887.1	0.131421	0.382709	0.343397	0.7313	0.926508	Lamp2	ENSMUSG00000016534	905.219	814.457	941.624
260.817	0.706436	0.470501	1.50146	0.133237	0.493868	Atxn10	ENSMUSG00000016541	204.239	226.538	351.674
12.9443	0.445842	1.50758	0.295732	0.767434	NA	Foxred2	ENSMUSG00000016552	8.21061	14.8328	15.7894
505.696	0.0340886	0.416807	0.0817851	0.934818	0.985529	Eif3d	ENSMUSG00000016554	459.794	543.421	513.874
1797.94	-0.158049	0.369816	-0.427373	0.669108	0.904426	H3f3b	ENSMUSG00000016559	1664.7	2059.74	1669.37
196.102	-0.188229	0.508527	-0.370146	0.711274	0.920303	Nup50	ENSMUSG00000016619	205.265	203.614	179.425
108.311	-1.4486	0.647805	-2.23617	0.0253405	0.204821	Phf21b	ENSMUSG00000016624	158.054	116.64	50.2391
73.2524	-0.547161	0.716917	-0.763213	0.445336	0.796438	Ift27	ENSMUSG00000016637	88.264	75.5126	55.9807
994.598	0.192524	0.380837	0.505528	0.613188	0.880083	Pacsin2	ENSMUSG00000016664	878.535	1020.09	1085.16
57.1085	-2.30016	0.859783	-2.67528	0.00746666	0.0956256	Cmah	ENSMUSG00000016756	78.0008	77.5353	15.7894
49.3361	-1.05268	0.85653	-1.229	0.219071	0.61084	Ttll12	ENSMUSG00000016757	66.7112	52.5891	28.7081
100.947	-0.234103	0.636136	-0.368008	0.712868	0.920852	Bik	ENSMUSG00000016758	94.422	117.988	90.4304
51.0448	-0.554869	0.868738	-0.638707	0.523014	0.837385	Scube1	ENSMUSG00000016763	75.9481	38.4305	38.7559
467.999	-0.465554	0.41821	-1.11321	0.26562	0.658507	Tox4	ENSMUSG00000016831	524.452	506.339	373.205
81.8219	0.107674	0.701042	0.153591	0.877932	0.969743	Mrps18c	ENSMUSG00000016833	61.5795	97.7619	86.1242
281.868	-1.04056	0.572436	-1.81778	0.0690974	0.356509	Sulf1	ENSMUSG00000016918	478.268	202.266	165.071
3722.68	-1.25322	0.347946	-3.60177	0.000316064	0.0106984	Srsf6	ENSMUSG00000016921	4701.6	4530.08	1936.36
3443.68	0.637788	0.357941	1.78182	0.0747778	0.371143	Plcg1	ENSMUSG00000016933	3197	2613.95	4520.08
343.307	0.879723	0.448558	1.96123	0.0498527	0.296408	Kctd2	ENSMUSG00000016940	240.16	295.982	493.779
2.41375	-0.996015	3.48684	-0.28565	0.775146	NA	Tmprss6	ENSMUSG00000016942	5.13163	0.67422	1.4354
118.708	0.479467	0.595574	0.80505	0.420791	0.780205	Kctd5	ENSMUSG00000016946	94.422	115.292	146.411
44.4986	-1.05872	0.889181	-1.19067	0.233784	0.626223	Etaa1	ENSMUSG00000016984	54.3953	53.2634	25.8372
10.6613	-1.18136	1.75607	-0.672729	0.50112	NA	Matn4	ENSMUSG00000016995	19.5002	6.7422	5.74161
1.1337	-2.68297	5.12673	-0.523331	0.600744	NA	Slpi	ENSMUSG00000017002	2.05265	1.34844	0
123.058	-0.746164	0.602031	-1.23941	0.215193	0.606063	Sdc4	ENSMUSG00000017009	159.08	125.405	84.6888
221.203	-1.06857	0.499971	-2.13726	0.0325767	0.234614	Il13ra1	ENSMUSG00000017057	266.845	269.014	127.751
1178.07	0.181877	0.371381	0.48973	0.624325	0.885376	Nbr1	ENSMUSG00000017119	1177.2	1078.08	1278.94
1394	1.13857	0.380241	2.99434	0.00275038	0.0514547	Cyth1	ENSMUSG00000017132	866.219	1123.92	2191.86
166.803	-0.769863	0.542519	-1.41905	0.155884	0.529405	Rnd3	ENSMUSG00000017144	208.344	178.668	113.397
9.77137	-0.615134	1.76671	-0.34818	0.727705	NA	Brca1	ENSMUSG00000017146	15.3949	6.7422	7.17701
245.234	-1.30802	0.522481	-2.50349	0.0122977	0.129611	Cntnap1	ENSMUSG00000017167	373.583	238.674	123.445
359.174	-0.159165	0.455394	-0.349511	0.726705	0.924764	Nt5c3b	ENSMUSG00000017176	426.951	317.558	333.013
228.012	-0.603939	0.49237	-1.22659	0.219975	0.612493	Coa3	ENSMUSG00000017188	246.318	268.339	169.378
0.89896	-2.36985	6.00226	-0.394827	0.692971	NA	Zpbp2	ENSMUSG00000017195	0	2.69688	0
640.629	-0.508911	0.408945	-1.24445	0.213335	0.604897	Med24	ENSMUSG00000017210	791.297	631.07	499.52
729.858	0.483769	0.414155	1.16809	0.242771	0.636246	Psmd3	ENSMUSG00000017221	533.689	754.452	901.433
454.012	-0.538197	0.421396	-1.27718	0.20154	0.590775	Exosc10	ENSMUSG00000017264	522.4	490.832	348.803
167.717	0.235368	0.53952	0.436254	0.662652	0.901501	Glod4	ENSMUSG00000017286	138.554	177.994	186.602
164.169	-0.103882	0.537321	-0.193334	0.846698	0.963239	Vps53	ENSMUSG00000017288	158.054	177.994	156.459
634.473	-0.226627	0.397225	-0.570526	0.568321	0.859524	Taok1	ENSMUSG00000017291	666.085	667.478	569.855
234.832	0.785455	0.492124	1.59605	0.110477	0.452389	Dnttip1	ENSMUSG00000017299	213.476	165.184	325.836
4.24066	-0.7777	2.57876	-0.30158	0.762973	NA	Tnnc2	ENSMUSG00000017300	5.13163	4.71954	2.87081
100.188	0.244489	0.639055	0.38258	0.702031	0.915963	Acot8	ENSMUSG00000017307	80.0534	108.549	111.961
1585.5	1.46123	0.392304	3.72474	0.000195514	0.00756836	Cd300lg	ENSMUSG00000017309	815.929	1184.6	2755.97
56.7644	0.0805036	0.782297	0.102907	0.918037	0.980767	Mpp2	ENSMUSG00000017314	59.5269	51.9149	58.8515
320.589	-0.897219	0.519462	-1.72721	0.0841304	0.394466	Vtn	ENSMUSG00000017344	261.713	496.226	203.827
255.278	0.192727	0.47252	0.407871	0.683368	0.910257	Nlk	ENSMUSG00000017376	247.344	240.022	278.468
72.8619	-0.485663	0.728244	-0.666896	0.504838	0.828869	Traf4	ENSMUSG00000017386	94.422	66.7478	57.4161
3.43907	-0.387723	2.83358	-0.136831	0.891164	NA	Aldoc	ENSMUSG00000017390	2.05265	5.39376	2.87081
3.57543	0.402284	2.78817	0.144283	0.885277	NA	Stac2	ENSMUSG00000017400	1.02633	5.39376	4.30621
2611.82	0.0852482	0.351979	0.242197	0.808628	0.951846	Rpl19	ENSMUSG00000017404	2490.89	2628.78	2715.78
128.538	-0.0357257	0.583454	-0.0612314	0.951175	0.988603	Nek8	ENSMUSG00000017405	142.659	116.64	126.315
76.9314	-0.105792	0.694583	-0.15231	0.878943	0.970046	Cacnb4	ENSMUSG00000017412	80.0534	77.5353	73.2055
180.362	0.15757	0.519691	0.303199	0.761739	0.9357	Plxdc1	ENSMUSG00000017417	167.291	180.017	193.779
200.318	-0.418536	0.507573	-0.824583	0.409609	0.771761	Arl5b	ENSMUSG00000017418	213.476	223.841	163.636
1295.26	-0.575857	0.367726	-1.56599	0.11735	0.465276	Zfp207	ENSMUSG00000017421	1437.88	1471.82	976.074
345.44	0.654248	0.440875	1.48397	0.137816	0.501679	Psmd11	ENSMUSG00000017428	279.161	300.702	456.458
46.6594	0.154597	0.900107	0.171754	0.863631	0.96663	C1qtnf1	ENSMUSG00000017446	27.7108	62.0282	50.2391
4.30763	1.29489	2.54138	0.50952	0.610388	NA	Pipox	ENSMUSG00000017453	1.02633	4.71954	7.17701
475.188	-0.811979	0.441091	-1.84084	0.0656448	0.34568	Timp2	ENSMUSG00000017466	646.585	463.189	315.789
621.98	0.0587862	0.407054	0.144419	0.88517	0.971755	Zc3h18	ENSMUSG00000017478	676.349	550.838	638.754
1202.51	0.219911	0.369911	0.594497	0.552179	0.851735	Top2b	ENSMUSG00000017485	1101.25	1178.54	1327.75
263.753	0.00211258	0.472196	0.00447394	0.99643	0.999094	Rarb	ENSMUSG00000017491	247.344	279.801	264.114
1028.54	0.499644	0.391338	1.27676	0.201688	0.590775	Igfbp4	ENSMUSG00000017493	1027.35	780.746	1277.51
21.02	-1.6545	1.29948	-1.2732	0.202947	0.592104	Cdc6	ENSMUSG00000017499	34.8951	19.5524	8.61242
376.904	-0.303379	0.446741	-0.679094	0.497079	0.822758	Suz12	ENSMUSG00000017548	451.583	353.291	325.836
50.1233	-0.528949	0.83875	-0.630639	0.528276	0.840243	Atad5	ENSMUSG00000017550	48.2373	63.3767	38.7559
221.177	-0.385	0.493416	-0.780274	0.43523	0.790561	Crlf3	ENSMUSG00000017561	237.081	242.719	183.732
4.13329	-0.722921	2.6158	-0.276367	0.782266	NA	Tns4	ENSMUSG00000017607	6.15795	3.3711	2.87081
957.757	-0.625135	0.379862	-1.64569	0.0998273	0.428216	Tnfaip1	ENSMUSG00000017615	1126.91	1043.02	703.347
871.015	0.675379	0.391044	1.72712	0.0841463	0.394466	Abr	ENSMUSG00000017631	804.639	648.599	1159.81
4.32005	-4.60632	3.24474	-1.41962	0.155717	NA	Rab11fip4	ENSMUSG00000017639	10.2633	2.69688	0
66.4997	-0.462258	0.740371	-0.62436	0.532391	0.84301	Cd40	ENSMUSG00000017652	74.9218	71.4673	53.1099
190.164	-0.350506	0.516092	-0.679153	0.497041	0.822758	Slc35c2	ENSMUSG00000017664	193.976	215.75	160.765
122.021	0.43649	0.589147	0.740885	0.458763	0.803664	Zfp334	ENSMUSG00000017667	99.5536	118.663	147.846
370.319	-0.00819801	0.435204	-0.0188372	0.984971	0.997052	Elmo2	ENSMUSG00000017670	374.609	367.45	368.898
1660.88	-0.722994	0.361846	-1.99807	0.0457091	0.281293	Wsb1	ENSMUSG00000017677	1967.47	1856.8	1158.37
390.269	-0.38333	0.432547	-0.886216	0.375501	0.747852	Ttpal	ENSMUSG00000017679	433.109	413.297	324.401
875.976	-0.743839	0.384541	-1.93435	0.0530696	0.307607	Rhot1	ENSMUSG00000017686	965.772	1057.85	604.305
77.0492	-0.236979	0.697657	-0.339678	0.734099	0.927818	Rhbdl3	ENSMUSG00000017692	75.9481	86.3001	68.8993
20.4179	0.685541	1.20798	0.567508	0.570369	0.860396	Ada	ENSMUSG00000017697	18.4739	15.5071	27.2727
4085.46	1.78938	0.345483	5.17937	2.22635e-07	2.82977e-05	Serinc3	ENSMUSG00000017707	2257.92	2234.36	7764.09
169.974	0.729351	0.52587	1.38694	0.16546	0.543921	Tha1	ENSMUSG00000017713	140.607	138.215	231.1
385.111	0.258009	0.442195	0.583474	0.559574	0.854738	Pgs1	ENSMUSG00000017715	404.372	318.906	432.056
26.1976	-1.15938	1.13048	-1.02556	0.305098	0.694186	Birc5	ENSMUSG00000017716	35.9214	28.3172	14.354
23.7334	-0.648986	1.15569	-0.561558	0.574417	0.861828	Afmid	ENSMUSG00000017718	25.6581	28.3172	17.2248
4.63074	0.494799	2.39906	0.206247	0.836598	NA	Trp53tg5	ENSMUSG00000017720	4.1053	4.04532	5.74161
147.778	-0.824425	0.560331	-1.47132	0.141205	0.506217	Pigt	ENSMUSG00000017721	174.475	171.252	97.6074
85.6309	-0.836477	0.844833	-0.99011	0.322121	0.708977	Etv4	ENSMUSG00000017724	161.133	39.779	55.9807
188.403	-0.553548	0.521143	-1.06218	0.288154	0.680747	Dbndd2	ENSMUSG00000017734	226.818	194.85	143.54
3.03899	-4.12349	3.6653	-1.12501	0.260586	NA	Mmp9	ENSMUSG00000017737	1.02633	8.09064	0
43.5216	0.579832	0.885313	0.654945	0.512503	0.831877	Slc12a5	ENSMUSG00000017740	28.7371	45.8469	55.9807
194.258	0.727399	0.511657	1.42165	0.155127	0.527787	Ghdc	ENSMUSG00000017747	144.712	173.949	264.114
467.44	-0.018513	0.423434	-0.0437211	0.965127	0.992816	Pltp	ENSMUSG00000017754	426.951	511.733	463.635
1798.36	-0.355559	0.361464	-0.983665	0.32528	0.711547	Slc12a7	ENSMUSG00000017756	2041.36	1837.92	1515.79
2403.89	-0.281783	0.363591	-0.775001	0.438339	0.792245	Ctsa	ENSMUSG00000017760	2815.21	2295.04	2101.43
35.8933	0.495342	0.941266	0.52625	0.598714	0.873525	Zswim1	ENSMUSG00000017764	32.8424	30.3399	44.4975
1317.52	0.110237	0.378624	0.291151	0.770936	0.938741	Slc12a4	ENSMUSG00000017765	1428.65	1138.76	1385.16
7.96244	0.171517	1.87376	0.0915365	0.927066	NA	Spata25	ENSMUSG00000017767	7.18428	8.09064	8.61242
1495.51	0.237271	0.363211	0.65326	0.513589	0.83233	Myo1c	ENSMUSG00000017774	1450.2	1372.71	1663.63
510.537	-0.196785	0.41529	-0.473848	0.635608	0.889529	Crk	ENSMUSG00000017776	571.663	494.877	465.07
2329.36	-0.493845	0.4619	-1.06916	0.284997	0.67847	Cox7c	ENSMUSG00000017778	1619.54	3536.96	1831.57
784.208	0.181715	0.390127	0.465785	0.64137	0.892802	Pitpna	ENSMUSG00000017781	803.613	697.817	851.194
230.909	0.0299409	0.491251	0.0609483	0.9514	0.988603	Mlx	ENSMUSG00000017801	250.423	208.334	233.971
630.147	0.323976	0.396511	0.817067	0.41389	0.774495	Retreg3	ENSMUSG00000017802	576.795	585.897	727.749
1328.53	-0.522772	0.379105	-1.37897	0.167906	0.54803	Jph2	ENSMUSG00000017817	1312.67	1643.75	1029.18
121.135	-0.880721	0.610668	-1.44223	0.149239	0.516829	Dhx58	ENSMUSG00000017830	163.186	122.708	77.5117
245.134	0.334217	0.479666	0.69677	0.485946	0.818398	Rab5a	ENSMUSG00000017831	240.16	211.031	284.21
3.2913	2.35846	3.0859	0.764269	0.444707	NA	Hspb9	ENSMUSG00000017832	0	2.69688	7.17701
144.629	0.272593	0.578273	0.471392	0.637361	0.890885	Nkiras2	ENSMUSG00000017837	107.764	162.487	163.636
717.782	0.366965	0.392438	0.93509	0.349742	0.730938	Ppp2r5c	ENSMUSG00000017843	691.744	617.585	844.017
131.244	-0.181696	0.581475	-0.312475	0.754679	0.932575	Ift52	ENSMUSG00000017858	122.133	151.025	120.574
26.2137	0.0928845	1.10259	0.0842423	0.932864	0.9849	Mybl2	ENSMUSG00000017861	31.8161	19.5524	27.2727
3.34927	6.03703	3.39047	1.78059	0.0749797	NA	Sgk2	ENSMUSG00000017868	0	0	10.0478
36.4406	2.49252	0.976332	2.55295	0.0106815	0.1195	Eya2	ENSMUSG00000017897	19.5002	9.43908	80.3825
172.704	-1.21238	0.549676	-2.20563	0.0274102	0.212376	B4galt5	ENSMUSG00000017929	240.16	186.085	91.8658
13.1244	5.35949	1.844	2.90644	0.00365569	NA	Hnf4a	ENSMUSG00000017950	2.05265	0	37.3205
241.601	-0.632361	0.513072	-1.2325	0.217763	0.608984	Ptgis	ENSMUSG00000017969	330.477	217.773	176.555
19.5963	0.782314	1.24894	0.626381	0.531065	0.841844	Cadps2	ENSMUSG00000017978	11.2896	20.2266	27.2727
331.046	0.0143727	0.458842	0.0313239	0.975011	0.995321	Ddx27	ENSMUSG00000017999	373.583	286.543	333.013
580.755	-0.066579	0.42876	-0.155283	0.876598	0.969188	Cyth3	ENSMUSG00000018001	694.822	484.764	562.678
372.678	-1.65181	0.462588	-3.57081	0.000355884	0.0116487	Cyth4	ENSMUSG00000018008	413.609	550.838	153.588
24.0167	-0.0839465	1.20923	-0.0694212	0.944654	0.987452	Rac3	ENSMUSG00000018012	36.9477	12.136	22.9664
654.423	-0.0663034	0.396211	-0.167343	0.8671	0.966892	Rrp7a	ENSMUSG00000018040	687.638	641.183	634.448
899.202	0.211925	0.39253	0.539896	0.589269	0.867125	Cyb5r3	ENSMUSG00000018042	955.509	753.103	988.992
183.593	-1.51776	0.54068	-2.80714	0.00499833	0.0754675	Ints2	ENSMUSG00000018068	256.581	212.379	81.818
392.782	-0.54147	0.439315	-1.23253	0.21775	0.608984	Med13l	ENSMUSG00000018076	398.214	478.696	301.435
296.838	-0.51202	0.46144	-1.10961	0.267165	0.659484	H2bc4	ENSMUSG00000018102	347.924	311.49	231.1
2.11962	2.12169	3.78917	0.559936	0.575523	NA	Baiap2l2	ENSMUSG00000018126	2.05265	0	4.30621
617.721	0.584226	0.401633	1.45463	0.145773	0.511505	Mafk	ENSMUSG00000018143	566.532	492.855	793.778
429.01	-0.974155	0.436888	-2.22976	0.0257635	0.206189	Med1	ENSMUSG00000018160	458.768	567.019	261.243
119.222	0.0465453	0.615508	0.0756209	0.939721	0.98665	Erbb3	ENSMUSG00000018166	93.3956	142.26	122.009
331.03	0.866385	0.444993	1.94697	0.0515388	0.30234	Stard3	ENSMUSG00000018167	248.371	271.036	473.683
8.83484	-5.64777	2.68228	-2.10558	0.0352406	NA	Ikzf3	ENSMUSG00000018168	14.3686	12.136	0
405.821	0.40636	0.426828	0.952046	0.341074	0.723772	Mfng	ENSMUSG00000018169	375.635	356.662	485.166
282.81	-1.22632	0.481324	-2.5478	0.0108404	0.120235	Vmp1	ENSMUSG00000018171	391.03	308.118	149.282
207.925	0.486793	0.497785	0.977918	0.328115	0.714597	Uchl5	ENSMUSG00000018189	188.844	177.994	256.937
234.134	-0.483038	0.491177	-0.983431	0.325395	0.711547	Glrx2	ENSMUSG00000018196	238.108	279.127	185.167
183.285	-0.293422	0.51922	-0.565121	0.571991	0.860676	Ro60	ENSMUSG00000018199	195.002	195.524	159.33
124.889	0.243316	0.582976	0.417368	0.676409	0.907135	Stk4	ENSMUSG00000018209	124.185	111.246	139.234
1.91387	5.22964	4.29718	1.21699	0.223606	NA	Wfdc15b	ENSMUSG00000018211	0	0	5.74161
330.614	-2.03671	0.479872	-4.24429	2.1929e-05	0.00135244	Pmp22	ENSMUSG00000018217	503.926	380.26	107.655
15.0449	0.493181	1.39002	0.354802	0.722738	0.923893	Gdf9	ENSMUSG00000018238	12.3159	14.1586	18.6602
68.0328	-0.50975	0.740512	-0.688376	0.491216	0.821252	Zcchc10	ENSMUSG00000018239	66.7112	84.2775	53.1099
134.408	0.728797	0.6244	1.16719	0.243132	0.636299	Tbx5	ENSMUSG00000018263	146.765	74.1642	182.296
765.289	-0.528155	0.417668	-1.26453	0.206039	0.595846	Psmb6	ENSMUSG00000018286	695.849	1008.63	591.386
436.234	-0.742214	0.463535	-1.6012	0.109332	0.44978	Spag7	ENSMUSG00000018287	391.03	616.237	301.435
1120.41	-1.02105	0.384418	-2.65609	0.00790523	0.0991048	Pfn1	ENSMUSG00000018293	1205.93	1490.7	664.591
458.49	0.901544	0.425956	2.11652	0.0343007	0.241719	Tomm34	ENSMUSG00000018322	317.135	393.744	664.591
859.673	-0.327189	0.382301	-0.855841	0.392086	0.759591	Ywhab	ENSMUSG00000018326	929.851	914.242	734.926
222.091	0.237248	0.497204	0.477164	0.633245	0.888148	Ksr1	ENSMUSG00000018334	231.95	187.433	246.889
3353.65	0.752438	0.45227	1.66369	0.0961739	0.42049	Gpx3	ENSMUSG00000018339	3718.38	1743.53	4599.03
829.39	0.510344	0.382634	1.33377	0.182281	0.565207	Anxa6	ENSMUSG00000018340	735.876	717.37	1034.93
9.07816	-0.88996	1.8988	-0.468696	0.639287	NA	Il12rb2	ENSMUSG00000018341	17.4475	4.04532	5.74161
253.703	0.859227	0.482662	1.78018	0.0750462	0.371538	Zkscan6	ENSMUSG00000018347	224.765	174.623	361.721
130.521	-0.588925	0.585678	-1.00555	0.314634	0.702917	Kpna2	ENSMUSG00000018362	161.133	132.821	97.6074
402.246	-0.0707274	0.438998	-0.161111	0.872006	0.967751	Smurf2	ENSMUSG00000018363	455.689	362.056	388.994
462.045	0.0671605	0.41769	0.16079	0.872259	0.967883	Cep95	ENSMUSG00000018372	442.346	467.234	476.554
630.524	-0.373638	0.39931	-0.935707	0.349424	0.730728	Vezf1	ENSMUSG00000018377	656.848	707.931	526.793
2456.36	0.998031	0.354557	2.81486	0.00487978	0.0747062	2210416O15Rik	ENSMUSG00000018378	1935.65	1751.62	3681.81
1814.35	-1.71266	0.38157	-4.48846	7.1739e-06	0.000524704	Srsf1	ENSMUSG00000018379	2022.89	2699.58	720.572
760.664	0.591369	0.387301	1.5269	0.126787	0.482706	Abi3	ENSMUSG00000018381	671.217	630.395	980.38
38.5169	1.11833	0.926244	1.20738	0.227287	0.618883	Shroom1	ENSMUSG00000018387	21.5528	33.711	60.2869
453.5	0.196804	0.454313	0.43319	0.664877	0.902787	Kif3a	ENSMUSG00000018395	525.479	339.807	495.214
912.444	-0.251743	0.379565	-0.663242	0.507176	0.829498	2020-09-08	ENSMUSG00000018398	957.562	970.202	809.567
355.054	-0.118127	0.440196	-0.268351	0.788429	0.94363	Mtmr4	ENSMUSG00000018401	376.662	352.617	335.884
181.169	-1.04199	0.529759	-1.96691	0.0491941	0.294295	Mrm1	ENSMUSG00000018405	211.423	225.864	106.22
2483.88	-0.755641	0.359454	-2.10219	0.0355364	0.244098	Mapt	ENSMUSG00000018411	3103.61	2645.64	1702.39
259.49	-0.427232	0.473639	-0.902022	0.367045	0.742508	Kansl1	ENSMUSG00000018412	284.292	283.172	211.004
328.143	0.439505	0.45011	0.976441	0.328846	0.714997	Gid4	ENSMUSG00000018415	317.135	269.688	397.607
754.488	-0.0858554	0.387813	-0.221384	0.824794	0.95725	Myo1b	ENSMUSG00000018417	762.56	776.027	724.878
329.057	0.689836	0.444757	1.55104	0.120892	0.471328	Dhx40	ENSMUSG00000018425	280.187	266.317	440.669
233.74	-1.08864	0.492987	-2.20826	0.0272263	0.211861	Ypel2	ENSMUSG00000018427	279.161	288.566	133.492
859.218	0.0832184	0.390862	0.21291	0.831397	0.959161	Akap1	ENSMUSG00000018428	758.455	926.378	892.82
149.517	0.279361	0.548443	0.509371	0.610492	0.879176	Nol11	ENSMUSG00000018433	141.633	137.541	169.378
271.31	-1.05494	0.473878	-2.22619	0.0260015	0.20703	Derl2	ENSMUSG00000018442	324.319	331.716	157.894
436.437	0.260553	0.460773	0.56547	0.571754	0.860676	C1qbp	ENSMUSG00000018446	316.108	502.294	490.908
144.578	0.155917	0.563411	0.276737	0.781982	0.94251	Rpain	ENSMUSG00000018449	156.002	122.708	155.023
7.06591	-2.77357	2.39204	-1.1595	0.246252	NA	6330403K07Rik	ENSMUSG00000018451	14.3686	5.39376	1.4354
11.7412	1.15051	1.64012	0.701483	0.483002	NA	Slc13a3	ENSMUSG00000018459	3.07898	13.4844	18.6602
20.3281	1.38595	1.22042	1.13564	0.256109	0.648468	Kcnab3	ENSMUSG00000018470	16.4212	10.1133	34.4497
595.005	0.964997	0.409026	2.35925	0.0183117	0.168368	Chd3	ENSMUSG00000018474	499.821	403.858	881.337
290.507	-0.753498	0.47946	-1.57155	0.116054	0.462279	Kdm6b	ENSMUSG00000018476	286.345	385.654	199.521
449.575	0.0197573	0.421162	0.0469114	0.962584	0.99193	Appbp2	ENSMUSG00000018481	469.031	426.107	453.587
20.7003	-4.39295	1.88708	-2.32791	0.0199168	0.175797	Wnt9b	ENSMUSG00000018486	45.1583	15.5071	1.4354
4.21924	2.04476	2.78112	0.735228	0.462201	NA	Adora2b	ENSMUSG00000018500	0	4.04532	8.61242
1529.18	0.797709	0.364643	2.18764	0.0286958	0.218217	Ncor1	ENSMUSG00000018501	1294.2	1160.33	2133.01
83.1182	-0.432794	0.683355	-0.633337	0.526513	0.839369	Trpv2	ENSMUSG00000018507	82.1061	99.7845	67.4639
44.0533	-0.125724	0.885728	-0.141944	0.887124	0.972076	Cenpv	ENSMUSG00000018509	35.9214	54.6118	41.6267
150.718	0.318991	0.546766	0.583415	0.559614	0.854738	Pcgf2	ENSMUSG00000018537	139.58	138.889	173.684
141.914	-0.0390994	0.566752	-0.0689885	0.944999	0.987452	Cwc25	ENSMUSG00000018541	159.08	127.428	139.234
1.1337	-2.68297	5.12673	-0.523331	0.600744	NA	1700001P01Rik	ENSMUSG00000018543	2.05265	1.34844	0
278.361	-0.288587	0.465039	-0.620565	0.534886	0.843932	Pip4k2b	ENSMUSG00000018547	290.45	302.05	242.583
159.599	0.146822	0.553989	0.265027	0.790989	0.944372	Trim37	ENSMUSG00000018548	129.317	178.668	170.813
538.307	-1.0917	0.501366	-2.17745	0.0294468	0.221155	Ybx2	ENSMUSG00000018554	421.82	885.925	307.176
465.665	-0.411424	0.422579	-0.973603	0.330254	0.71605	Ctdnep1	ENSMUSG00000018559	471.083	544.095	381.817
179.428	-0.0364608	0.527729	-0.06909	0.944918	0.987452	Elp5	ENSMUSG00000018565	162.159	199.569	176.555
1104.6	-0.744078	0.436409	-1.705	0.0881941	0.403244	Slc2a4	ENSMUSG00000018566	924.719	1626.89	762.199
944.82	0.445484	0.379467	1.17397	0.240407	0.633669	Gabarap	ENSMUSG00000018567	801.56	884.576	1148.32
16.0888	1.20784	1.34382	0.898815	0.368751	0.743209	2810408A11Rik	ENSMUSG00000018570	12.3159	10.1133	25.8372
487.442	0.536218	0.422721	1.26849	0.204623	0.594706	Phf23	ENSMUSG00000018572	471.083	376.889	614.352
2686.36	0.509363	0.446041	1.14196	0.253469	0.646386	Acadvl	ENSMUSG00000018574	1546.67	3160.74	3351.67
4.19268	-4.57127	3.2278	-1.41622	0.156711	NA	Dnah11	ENSMUSG00000018581	7.18428	5.39376	0
905.16	-0.349925	0.381141	-0.918097	0.358568	0.738197	G3bp1	ENSMUSG00000018583	1007.85	942.559	765.07
303.814	-0.524166	0.492481	-1.06434	0.287176	0.680401	Atox1	ENSMUSG00000018585	262.739	413.297	235.406
5468.38	-1.58144	0.368918	-4.28669	1.81352e-05	0.00115265	Sparc	ENSMUSG00000018593	8122.34	5934.48	2348.32
1.35844	-2.94793	4.76736	-0.618357	0.53634	NA	Glra4	ENSMUSG00000018595	2.05265	2.02266	0
536.865	0.436909	0.408065	1.07068	0.284311	0.677663	Mief2	ENSMUSG00000018599	456.715	503.642	650.237
373.999	0.637982	0.433334	1.47227	0.140949	0.506004	Tbx3	ENSMUSG00000018604	324.319	306.77	490.908
3.51846	-4.31412	3.41545	-1.26312	0.206547	NA	Dusp14	ENSMUSG00000018648	7.18428	3.3711	0
285.513	0.639531	0.486361	1.31493	0.188533	0.57312	Tada2a	ENSMUSG00000018651	288.398	193.501	374.64
30.7612	-2.28634	1.15998	-1.97102	0.0487213	0.292262	Ikzf1	ENSMUSG00000018654	27.7108	55.9602	8.61242
102.92	0.607919	0.619664	0.981046	0.32657	0.713136	Pnpo	ENSMUSG00000018659	90.3167	84.9517	133.492
242.463	-0.534572	0.483796	-1.10495	0.269179	0.662035	Cog1	ENSMUSG00000018661	281.213	259.575	186.602
342.644	-0.542339	0.445347	-1.21779	0.223303	0.616106	Cbx1	ENSMUSG00000018666	393.083	372.169	262.679
443.839	0.696527	0.429414	1.62204	0.104795	0.440199	Cdk5rap3	ENSMUSG00000018669	409.504	326.322	595.692
439.853	-0.0730539	0.435846	-0.167614	0.866887	0.966892	Copz2	ENSMUSG00000018672	507.005	387.676	424.879
423.646	0.726178	0.429678	1.69005	0.0910178	0.410012	Slc25a39	ENSMUSG00000018677	315.082	380.26	575.596
90.2021	-0.472255	0.665307	-0.709829	0.47781	0.812826	Sp2	ENSMUSG00000018678	88.264	110.572	71.7701
104.015	0.553346	0.617119	0.89666	0.369901	0.744868	Aatf	ENSMUSG00000018697	90.3167	89.6712	132.057
4215.85	0.049253	0.365177	0.134874	0.892711	0.97349	Dync1h1	ENSMUSG00000018707	4744.7	3590.89	4311.95
7.8375	-2.94251	2.29211	-1.28376	0.199226	NA	Cpsf4l	ENSMUSG00000018727	11.2896	10.7875	1.4354
109.418	-0.181762	0.613015	-0.296506	0.766844	0.937131	Pex12	ENSMUSG00000018733	107.764	120.011	100.478
493.906	0.00658443	0.4198	0.0156847	0.987486	0.997673	Ndel1	ENSMUSG00000018736	538.821	447.682	495.214
205.164	-0.334182	0.573169	-0.583044	0.559864	0.854891	Slc25a35	ENSMUSG00000018740	145.738	294.634	175.119
655.025	-0.156154	0.395425	-0.3949	0.692917	0.912623	Zbtb4	ENSMUSG00000018750	687.638	668.826	608.611
3.41008	-1.62786	3.02782	-0.537634	0.59083	NA	Tnfsfm13	ENSMUSG00000018752	2.05265	6.7422	1.4354
174.916	-0.573348	0.532594	-1.07652	0.281695	0.674276	Mpdu1	ENSMUSG00000018761	181.66	211.031	132.057
1226.18	0.543163	0.372872	1.4567	0.145198	0.511116	Fxr2	ENSMUSG00000018765	1139.22	989.08	1550.23
4271.06	-0.329458	1.32825	-0.24804	0.804104	0.950595	Atp5g3	ENSMUSG00000018770	2062.91	7102.91	3647.36
80.3396	-1.14416	0.704206	-1.62475	0.104216	0.438908	Cd68	ENSMUSG00000018774	91.343	105.178	44.4975
2228.77	0.860754	0.361606	2.38036	0.0172956	0.162621	Acsl1	ENSMUSG00000018796	1597.99	1906.02	3182.29
50.0831	0.012106	0.843468	0.0143527	0.988549	0.99778	Abca5	ENSMUSG00000018800	61.5795	38.4305	50.2391
138.623	2.29724	0.56374	4.075	4.60135e-05	0.00246223	Smyd4	ENSMUSG00000018809	57.4742	62.7024	295.693
688.39	-0.139358	0.411421	-0.338723	0.734818	0.927818	Lsp1	ENSMUSG00000018819	813.876	606.798	644.496
550.545	1.27481	0.404166	3.15416	0.00160959	0.0359863	Zfyve27	ENSMUSG00000018820	366.398	380.934	904.304
54.286	-0.683184	0.825324	-0.827777	0.407797	0.770342	Avpi1	ENSMUSG00000018821	49.2636	74.8384	38.7559
6.86016	-1.61593	2.17599	-0.742618	0.457713	NA	Sfrp5	ENSMUSG00000018822	12.3159	5.39376	2.87081
1713.3	-1.13184	0.453061	-2.4982	0.0124825	0.131179	Myh11	ENSMUSG00000018830	2801.87	1383.5	954.543
99.2179	0.530228	0.629602	0.842164	0.399696	0.764666	Rad51d	ENSMUSG00000018841	81.0797	91.6939	124.88
4.07531	-4.53292	3.25269	-1.39359	0.163442	NA	Fndc8	ENSMUSG00000018844	6.15795	6.06798	0
2828.94	0.905979	0.350057	2.58809	0.00965088	0.112736	Unc45b	ENSMUSG00000018845	2155.28	2226.27	4105.25
174.293	-0.191055	0.528315	-0.361631	0.717628	0.922058	Pank3	ENSMUSG00000018846	171.396	192.153	159.33
368.264	-0.840419	0.440018	-1.90996	0.0561379	0.317192	Rars	ENSMUSG00000018848	436.188	427.455	241.148
7.17186	0.0209886	2.08215	0.0100803	0.991957	NA	Wwc1	ENSMUSG00000018849	12.3159	2.02266	7.17701
308.804	-0.919731	0.465837	-1.97436	0.0483405	0.290785	Mrpl58	ENSMUSG00000018858	329.451	403.183	193.779
167.064	-0.158168	0.534183	-0.296094	0.767159	0.937131	Fdxr	ENSMUSG00000018861	181.66	164.51	155.023
337.398	0.025922	0.450549	0.0575344	0.95412	0.989447	Mrpl45	ENSMUSG00000018882	303.792	366.776	341.626
43999.7	-0.557919	0.475821	-1.17254	0.24098	0.633918	Mb	ENSMUSG00000018893	28192.1	70340.7	33466.4
743.372	0.588402	0.400141	1.47049	0.14143	0.506273	Irf1	ENSMUSG00000018899	561.4	711.302	957.414
505.096	1.23615	0.41016	3.01382	0.00257983	0.0494105	Slc22a5	ENSMUSG00000018900	337.661	358.011	819.615
531.316	-0.446293	0.415177	-1.07495	0.282399	0.674904	P4ha2	ENSMUSG00000018906	632.217	533.982	427.75
458.096	-0.332871	0.421647	-0.789453	0.429847	0.785672	Arrb1	ENSMUSG00000018909	519.321	464.537	390.43
3.77976	2.69586	2.70736	0.995752	0.319371	NA	Tm4sf5	ENSMUSG00000018919	2.05265	0.67422	8.61242
295.854	-0.980453	0.463393	-2.11582	0.0343605	0.241719	Cxcl16	ENSMUSG00000018920	360.24	347.897	179.425
183.43	0.54871	0.516027	1.06334	0.28763	0.680401	Pelp1	ENSMUSG00000018921	151.896	165.858	232.535
68.5341	-0.918286	0.745633	-1.23155	0.218116	0.609461	Med11	ENSMUSG00000018923	72.8691	89.6712	43.0621
1.71054	-3.26494	4.85382	-0.672654	0.501167	NA	Alox15	ENSMUSG00000018924	5.13163	0	0
2.50113	-1.10051	3.71722	-0.296057	0.767187	NA	Heatr9	ENSMUSG00000018925	0	6.06798	1.4354
127.278	0.887904	0.587969	1.51012	0.131013	0.491466	Ccl6	ENSMUSG00000018927	84.1587	113.943	183.732
4.90588	-2.20101	2.66064	-0.827249	0.408096	NA	Ccl4	ENSMUSG00000018930	9.23693	4.04532	1.4354
44.4781	0.844811	0.857134	0.985623	0.324318	0.710784	Natd1	ENSMUSG00000018931	33.8687	36.4079	63.1577
663.2	0.817739	0.414471	1.97297	0.048499	0.291381	Map2k3	ENSMUSG00000018932	611.69	446.333	931.576
789.41	-0.695811	0.405272	-1.7169	0.0859981	0.39724	Ywhah	ENSMUSG00000018965	1032.48	777.375	558.372
492.565	0.630976	0.427946	1.47443	0.140366	0.505005	Sart3	ENSMUSG00000018974	475.189	358.011	644.496
19.9622	-0.663451	1.25165	-0.530061	0.59607	0.871764	E2f2	ENSMUSG00000018983	24.6318	20.9008	14.354
22.6505	-1.7887	1.25705	-1.42294	0.154755	0.52744	Slfn3	ENSMUSG00000018986	23.6055	35.7336	8.61242
54.2317	0.0621801	0.838154	0.0741871	0.940862	0.986975	Nars2	ENSMUSG00000018995	35.9214	70.7931	55.9807
218.469	-0.850246	0.53352	-1.59365	0.111014	0.453241	Slc35b4	ENSMUSG00000018999	315.082	198.221	142.105
2.16002	-3.60585	4.04554	-0.891314	0.37276	NA	Dnah1	ENSMUSG00000019027	5.13163	1.34844	0
722.355	-1.0174	0.394613	-2.57823	0.00993089	0.114354	Dalrd3	ENSMUSG00000019039	905.219	832.661	429.185
805.44	-0.0201384	0.386904	-0.0520503	0.958489	0.990629	Fis1	ENSMUSG00000019054	768.718	849.517	798.084
1030.14	-0.421951	0.384222	-1.0982	0.272119	0.664534	Plod1	ENSMUSG00000019055	1234.67	1016.05	839.711
139.95	0.855955	0.558895	1.53151	0.125643	0.480738	Rab3d	ENSMUSG00000019066	105.712	114.617	199.521
44.9294	0.372217	0.883633	0.421235	0.673583	0.906117	Mfsd3	ENSMUSG00000019080	29.7634	51.9149	53.1099
541.161	1.10934	0.405573	2.73524	0.00623347	0.0856734	Slc25a22	ENSMUSG00000019082	379.74	401.161	842.581
675.902	-0.106146	0.395429	-0.268431	0.788367	0.94363	Atp6ap1	ENSMUSG00000019087	724.586	660.061	643.06
186.687	0.0146238	0.517005	0.0282856	0.977434	0.995909	Dnase1l1	ENSMUSG00000019088	174.475	197.546	188.038
6.67198	1.45688	2.10711	0.691413	0.489306	NA	Aldh3a1	ENSMUSG00000019102	7.18428	1.34844	11.4832
86.6103	-1.1698	0.724139	-1.61543	0.106218	0.44354	Ccl9	ENSMUSG00000019122	74.9218	137.541	47.3683
125.559	-0.599077	0.619804	-0.96656	0.333764	0.718843	Scrn1	ENSMUSG00000019124	175.502	107.875	93.3012
3155.51	0.0340521	0.349871	0.0973275	0.922466	0.981541	BC005537	ENSMUSG00000019132	3240.11	3021.18	3205.25
391.833	1.08249	0.433792	2.49541	0.0125811	0.131739	Isyna1	ENSMUSG00000019139	308.924	262.271	604.305
500.958	0.439938	0.416306	1.05677	0.290618	0.682912	Hars2	ENSMUSG00000019143	484.426	411.274	607.175
451.116	0.256875	0.491631	0.522495	0.601326	0.874876	Tmem160	ENSMUSG00000019158	288.398	558.254	506.697
588.517	-0.0211877	0.40111	-0.0528226	0.957873	0.990574	Rab5c	ENSMUSG00000019173	590.137	592.639	582.773
3.2823	1.52296	3.15382	0.482892	0.629173	NA	Styxl1	ENSMUSG00000019178	4.1053	0	5.74161
3022.34	-0.183907	0.453227	-0.405771	0.684911	0.910395	Mdh2	ENSMUSG00000019179	2012.62	4282.64	2771.76
455.34	-0.365984	0.419656	-0.872106	0.38315	0.753232	H13	ENSMUSG00000019188	496.742	487.461	381.817
172.746	-0.882191	0.5374	-1.64159	0.100675	0.430091	Rnf145	ENSMUSG00000019189	217.581	190.13	110.526
95.6474	-0.544217	0.649692	-0.837653	0.402225	0.76646	Scn1b	ENSMUSG00000019194	115.975	97.7619	73.2055
316.485	0.353262	0.461941	0.764733	0.44443	0.796438	Atp6v1e1	ENSMUSG00000019210	251.45	327.671	370.334
30.1317	-0.212924	1.02905	-0.206913	0.836078	0.960821	Chtf18	ENSMUSG00000019214	28.7371	34.3852	27.2727
3.41866	2.27384	3.08175	0.73784	0.460612	NA	Etnppl	ENSMUSG00000019232	3.07898	0	7.17701
285.477	-0.00853123	0.465872	-0.0183124	0.98539	0.997209	Rps6kl1	ENSMUSG00000019235	309.95	262.271	284.21
3552.2	0.901381	0.353542	2.54957	0.0107855	0.119743	Ppp1r12c	ENSMUSG00000019254	2972.24	2538.44	5145.92
228.72	1.46144	0.485481	3.01029	0.00260999	0.0497881	Ahr	ENSMUSG00000019256	137.528	151.025	397.607
256.567	-0.0697176	0.473452	-0.147254	0.882932	0.971755	Map1s	ENSMUSG00000019261	267.871	253.507	248.325
559.626	1.74499	0.42959	4.06198	4.86577e-05	0.00256599	Dpep1	ENSMUSG00000019278	256.581	370.147	1052.15
122.266	-0.799865	0.596623	-1.34066	0.180032	0.563399	Tmem129	ENSMUSG00000019295	146.765	138.215	81.818
174.711	-0.0673278	0.5263	-0.127927	0.898207	0.974839	Nop9	ENSMUSG00000019297	169.344	185.41	169.378
28.322	-3.22196	1.32009	-2.44072	0.014658	0.145811	Hsd17b1	ENSMUSG00000019301	52.3426	28.3172	4.30621
1203.2	-0.0284594	0.38928	-0.0731079	0.94172	0.987209	Atp6v0a1	ENSMUSG00000019302	1387.59	1034.93	1187.08
90.4873	0.396784	0.654742	0.606016	0.544504	0.848263	Psmc3ip	ENSMUSG00000019303	90.3167	73.49	107.655
32.1882	-1.51685	1.04654	-1.44939	0.147228	0.512819	Noxo1	ENSMUSG00000019320	43.1057	39.1047	14.354
363.851	-0.494681	0.464347	-1.06533	0.286728	0.679916	Aoc3	ENSMUSG00000019326	476.215	329.693	285.645
97.7011	0.593831	0.659243	0.900777	0.367707	0.742808	Zfp687	ENSMUSG00000019338	63.6322	103.156	126.315
1065.87	-0.496535	0.377782	-1.31434	0.188731	0.573311	D8Ertd738e	ENSMUSG00000019362	1107.41	1253.37	836.84
704.221	-0.0476713	0.398209	-0.119714	0.904709	0.976266	Calm3	ENSMUSG00000019370	649.664	774.004	688.993
414.373	0.105396	0.428623	0.245894	0.805764	0.951245	Cops3	ENSMUSG00000019373	378.714	429.478	434.927
1218.23	0.212077	0.37748	0.561821	0.574238	0.861828	Fkbp8	ENSMUSG00000019428	1045.83	1268.21	1340.67
1850.27	0.357749	0.360523	0.992304	0.321049	0.707973	Ddx39b	ENSMUSG00000019432	1784.78	1598.58	2167.46
268.763	-0.0955426	0.470122	-0.203229	0.838956	0.961069	Gipc1	ENSMUSG00000019433	290.45	258.9	256.937
1792.81	0.492154	0.359959	1.36725	0.171547	0.552411	Tlcd1	ENSMUSG00000019437	1648.28	1509.58	2220.57
630.681	0.455856	0.409155	1.11414	0.265219	0.658	Plscr3	ENSMUSG00000019461	629.138	493.529	769.376
1360.64	0.135542	0.374176	0.36224	0.717173	0.922043	Ptger1	ENSMUSG00000019464	1443.01	1192.02	1446.89
1236.5	0.402578	0.40079	1.00446	0.315157	0.703222	Arhgef25	ENSMUSG00000019467	1329.09	904.803	1475.59
675.161	0.905403	0.429024	2.11038	0.0348258	0.242376	Xab2	ENSMUSG00000019470	633.243	413.297	978.945
806.321	0.653261	0.38878	1.68028	0.092902	0.413409	Cdc37	ENSMUSG00000019471	627.085	726.809	1065.07
43.5764	-0.0932767	0.887754	-0.10507	0.91632	0.980542	Rab4a	ENSMUSG00000019478	53.3689	35.7336	41.6267
3112.16	1.31432	0.349273	3.76301	0.00016788	0.00674999	Trip10	ENSMUSG00000019487	2137.84	2024.01	5174.63
445.879	0.536352	0.443664	1.20891	0.226696	0.618706	Cops6	ENSMUSG00000019494	319.187	455.773	562.678
4275.72	0.00096869	0.347408	0.00278833	0.997775	0.999334	Ubb	ENSMUSG00000019505	4468.62	4081.05	4277.5
794.72	0.204559	0.392528	0.521133	0.602274	0.875122	Ap4m1	ENSMUSG00000019518	825.166	687.704	871.289
447.255	-0.131318	0.42033	-0.312416	0.754724	0.932575	Gyg	ENSMUSG00000019528	452.61	468.583	420.573
317.947	-1.51281	0.474681	-3.187	0.00143755	0.0328469	Rcn3	ENSMUSG00000019539	459.794	351.943	142.105
1097.11	-0.42202	0.384631	-1.09721	0.27255	0.664929	Slc6a8	ENSMUSG00000019558	1331.14	1065.94	894.256
45.7067	-0.835018	0.939626	-0.888671	0.37418	0.747014	Arid3a	ENSMUSG00000019564	30.7898	76.1868	30.1435
2832.55	4.28376	1.2744	3.36139	0.000775502	0.0213777	Pdk4	ENSMUSG00000019577	192.949	598.033	7706.68
618.625	0.464923	0.398223	1.16749	0.243011	0.636299	Ubxn6	ENSMUSG00000019578	531.637	566.345	757.893
183.525	-0.644859	0.527511	-1.22246	0.221535	0.615233	Mydgf	ENSMUSG00000019579	189.87	227.212	133.492
146.483	-0.975501	0.574427	-1.69822	0.089467	0.406427	Cyb561	ENSMUSG00000019590	198.081	152.374	88.995
573.895	0.658089	0.401539	1.63892	0.101231	0.431818	Sema6a	ENSMUSG00000019647	478.268	484.09	759.328
421.719	0.478724	0.424198	1.12854	0.259093	0.652213	Ccdc12	ENSMUSG00000019659	359.214	386.328	519.616
156.215	-0.488565	0.66307	-0.736823	0.46123	0.805134	Fmc1	ENSMUSG00000019689	92.3693	252.832	123.445
464.286	0.18252	0.449898	0.405691	0.684969	0.910395	Akt3	ENSMUSG00000019699	535.742	353.291	503.826
1425.66	0.52384	0.368609	1.42113	0.155279	0.528182	Mrpl24	ENSMUSG00000019710	1332.17	1156.29	1788.51
578.181	1.55639	0.410818	3.78852	0.000151546	0.00623528	Gle1	ENSMUSG00000019715	388.977	313.512	1032.05
67.6907	-0.500067	0.742611	-0.67339	0.500699	0.82595	L3hypdh	ENSMUSG00000019718	65.6848	84.2775	53.1099
230.16	-0.586122	0.538128	-1.08919	0.276072	0.668748	Lyst	ENSMUSG00000019726	329.451	188.782	172.248
184.674	-0.0471157	0.529588	-0.0889667	0.929108	0.983427	Slc35e1	ENSMUSG00000019731	160.107	213.053	180.861
61.9842	0.690526	0.777186	0.888495	0.374274	0.747061	Calr3	ENSMUSG00000019732	37.974	64.7251	83.2534
118.469	0.216557	0.591916	0.365858	0.714471	0.921011	Tmc4	ENSMUSG00000019734	110.843	113.943	130.622
11.8724	-1.38032	1.63911	-0.842114	0.399724	NA	Syne4	ENSMUSG00000019737	14.3686	15.5071	5.74161
147.08	-0.163773	0.574633	-0.285004	0.775641	0.940969	Polr2i	ENSMUSG00000019738	124.185	180.691	136.363
9.82076	-1.54311	1.81202	-0.851598	0.394437	NA	Krt10	ENSMUSG00000019761	14.3686	10.7875	4.30621
4.7367	3.11696	2.47033	1.26176	0.207035	NA	Iyd	ENSMUSG00000019762	2.05265	0.67422	11.4832
2533.4	-0.0877359	0.356167	-0.246333	0.805424	0.951132	Rmnd1	ENSMUSG00000019763	2749.53	2419.1	2431.57
12.8902	-6.19714	2.50723	-2.47171	0.0134468	NA	Ccdc170	ENSMUSG00000019767	16.4212	22.2493	0
14.5585	-0.016675	1.49345	-0.0111654	0.991091	0.998467	Esr1	ENSMUSG00000019768	22.5792	6.7422	14.354
9.1023	2.90328	1.78611	1.62548	0.104061	NA	Vip	ENSMUSG00000019772	3.07898	2.69688	21.531
56.7216	0.494416	0.77691	0.636387	0.524524	0.837661	Fbxo5	ENSMUSG00000019773	49.2636	50.5665	70.3347
117.975	0.469415	0.604648	0.776345	0.437545	0.791655	Mtrf1l	ENSMUSG00000019774	88.264	120.685	144.976
44.5712	1.59343	0.856502	1.8604	0.0628293	0.338196	Rgs17	ENSMUSG00000019775	27.7108	25.6204	80.3825
457.412	-0.0944751	0.42208	-0.223832	0.822888	0.956648	Hdac2	ENSMUSG00000019777	436.188	498.248	437.798
21.7877	-0.0234855	1.1834	-0.0198458	0.984166	0.996981	Frk	ENSMUSG00000019779	23.6055	20.2266	21.531
421.351	0.0831338	0.426242	0.195039	0.845362	0.962774	Rwdd1	ENSMUSG00000019782	392.056	434.198	437.798
1487.49	0.362953	0.382225	0.94958	0.342326	0.724	Trdn	ENSMUSG00000019787	1164.88	1550.71	1746.89
77.5356	-0.126257	0.70739	-0.178482	0.858344	0.965695	Hey2	ENSMUSG00000019789	65.6848	93.7165	73.2055
828.25	0.981839	0.383086	2.56297	0.0103781	0.117369	Stxbp5	ENSMUSG00000019790	643.506	606.798	1234.45
152.256	0.443614	0.570027	0.778234	0.436431	0.791185	Hint3	ENSMUSG00000019791	107.764	163.835	185.167
76.519	-1.05643	0.712924	-1.48183	0.138386	0.502546	Trmt11	ENSMUSG00000019792	91.343	93.7165	44.4975
172.842	-0.365489	0.528857	-0.691092	0.489508	0.820664	Katna1	ENSMUSG00000019794	186.791	186.759	144.976
474.454	0.476992	0.416502	1.14523	0.252113	0.646106	Pcmt1	ENSMUSG00000019795	398.214	440.94	584.209
12.4997	-3.64594	2.04645	-1.7816	0.074815	NA	Lrp11	ENSMUSG00000019796	22.5792	13.4844	1.4354
591.68	-0.903349	0.429051	-2.10546	0.0352515	0.243169	1700021F05Rik	ENSMUSG00000019797	579.874	820.525	374.64
656.987	0.024406	0.399808	0.0610443	0.951324	0.988603	Sec63	ENSMUSG00000019802	604.506	701.863	664.591
603.073	-0.0888615	0.401706	-0.22121	0.824929	0.957254	Snx3	ENSMUSG00000019804	643.506	587.245	578.467
118.261	-0.143054	0.596328	-0.239892	0.810414	0.952262	Aig1	ENSMUSG00000019806	128.291	115.966	110.526
16.5093	0.957107	1.32674	0.721396	0.470666	0.810243	Adat2	ENSMUSG00000019808	12.3159	12.8102	24.4018
127.265	0.032067	0.579396	0.0553456	0.955863	0.990067	Pex3	ENSMUSG00000019809	123.159	129.45	129.186
799.697	-0.379607	0.385731	-0.984124	0.325055	0.711454	Fuca2	ENSMUSG00000019810	875.456	857.608	666.027
47.6683	0.117324	0.840639	0.139565	0.889004	0.972925	Cep57l1	ENSMUSG00000019813	50.29	42.4758	50.2391
223.808	0.0172206	0.506854	0.0339754	0.972897	0.99518	Ltv1	ENSMUSG00000019814	258.634	187.433	225.358
82.8052	-1.5668	0.706845	-2.21661	0.0266496	0.209805	Plagl1	ENSMUSG00000019817	102.633	109.898	35.8851
569.86	-0.155043	0.40659	-0.381325	0.702962	0.91637	Cd164	ENSMUSG00000019818	625.032	554.883	529.664
867.771	-0.283161	0.397695	-0.712005	0.476462	0.812206	Utrn	ENSMUSG00000019820	1043.77	801.647	757.893
969.907	1.0074	0.37905	2.6577	0.00786761	0.0987182	Smpd2	ENSMUSG00000019822	767.692	683.659	1458.37
780.707	0.395386	0.419778	0.941892	0.346248	0.728369	Mical1	ENSMUSG00000019823	847.745	565.67	928.706
138.132	0.532354	0.575989	0.924243	0.35536	0.735464	Zbtb24	ENSMUSG00000019826	139.58	101.133	173.684
281.275	-0.846721	0.485095	-1.74548	0.0809022	0.385192	Grm1	ENSMUSG00000019828	279.161	380.934	183.732
1.47581	-3.05983	4.63025	-0.660835	0.508718	NA	Wasf1	ENSMUSG00000019831	3.07898	1.34844	0
36.0497	-1.87799	1.03122	-1.82113	0.0685876	0.355138	Rab32	ENSMUSG00000019832	57.4742	37.7563	12.9186
244.553	0.0702013	0.479687	0.146348	0.883646	0.971755	Gtf3c6	ENSMUSG00000019837	228.871	252.158	252.631
101.084	-1.33506	0.664189	-2.01006	0.0444253	0.27704	Slc16a10	ENSMUSG00000019838	104.685	148.328	50.2391
195.919	0.0705175	0.507562	0.138934	0.889502	0.972925	Rev3l	ENSMUSG00000019841	187.818	197.546	202.392
113.841	0.659003	0.598318	1.10143	0.270711	0.663444	Traf3ip2	ENSMUSG00000019842	92.3693	98.4361	150.717
1007.05	0.0933044	0.381021	0.24488	0.806549	0.951374	Fyn	ENSMUSG00000019843	1062.25	908.174	1050.71
17.94	-1.12562	1.33915	-0.840553	0.400598	0.765386	Tube1	ENSMUSG00000019845	19.5002	24.2719	10.0478
1337.64	-0.447374	0.369933	-1.20934	0.226532	0.618608	Lama4	ENSMUSG00000019846	1554.88	1381.48	1076.55
124.982	0.636505	0.619811	1.02693	0.304452	0.694064	Popdc3	ENSMUSG00000019848	134.449	76.8611	163.636
155.322	-0.475088	0.568349	-0.835909	0.403206	0.767215	Prep	ENSMUSG00000019849	139.58	202.94	123.445
92.0634	-0.752765	0.660914	-1.13898	0.254713	0.647459	Tnfaip3	ENSMUSG00000019850	113.922	99.1103	63.1577
348.801	-0.513633	0.449162	-1.14354	0.252816	0.646106	Perp	ENSMUSG00000019851	421.82	353.291	271.291
3.18635	-4.16473	3.58563	-1.16151	0.245436	NA	Arfgef3	ENSMUSG00000019852	8.21061	1.34844	0
11.356	-3.50405	2.08473	-1.68082	0.0927988	NA	Hebp2	ENSMUSG00000019853	18.4739	14.1586	1.4354
300.465	0.344725	0.459409	0.750365	0.453035	0.800719	Reps1	ENSMUSG00000019854	252.476	298.679	350.238
26.6618	0.500174	1.1006	0.454458	0.649499	0.896636	Fam184a	ENSMUSG00000019856	30.7898	16.1813	33.0143
85.8328	-0.100653	0.670077	-0.150211	0.880598	0.970558	Asf1a	ENSMUSG00000019857	95.4483	80.2322	81.818
487.223	-0.649683	0.42443	-1.53072	0.125839	0.480931	Gopc	ENSMUSG00000019861	609.637	498.923	353.109
172.249	-0.092055	0.529263	-0.173931	0.86192	0.966061	Qrsl1	ENSMUSG00000019863	166.265	185.41	165.071
368.256	-0.501152	0.442691	-1.13206	0.25761	0.650354	Rtn4ip1	ENSMUSG00000019864	376.662	439.591	288.516
261.846	1.70393	0.469469	3.62948	0.000283989	0.00993621	Crybg1	ENSMUSG00000019866	156.002	142.935	486.601
114.019	-0.152676	0.608467	-0.250918	0.801877	0.949813	Vta1	ENSMUSG00000019868	105.712	130.124	106.22
394.93	1.05845	0.428447	2.47043	0.0134951	0.138422	Smpdl3a	ENSMUSG00000019872	298.661	281.824	604.305
313.557	-0.666787	0.455576	-1.46361	0.1433	0.508627	Reep3	ENSMUSG00000019873	343.819	371.495	225.358
7.76811	-1.14467	1.97757	-0.578829	0.562704	NA	Fabp7	ENSMUSG00000019874	8.21061	10.7875	4.30621
8.92222	-5.66925	2.6901	-2.10745	0.0350786	NA	Pkib	ENSMUSG00000019876	9.23693	17.5297	0
1317.73	-0.473871	0.367587	-1.28914	0.19735	0.586476	Serinc1	ENSMUSG00000019877	1492.28	1414.51	1046.41
180.439	0.121407	0.533592	0.227529	0.820013	0.955376	Hsf2	ENSMUSG00000019878	148.817	201.592	190.909
4.89689	-4.78399	3.20889	-1.49085	0.136	NA	Rspo3	ENSMUSG00000019880	13.3422	1.34844	0
348.921	-0.110369	0.453705	-0.243262	0.807802	0.95148	Echdc1	ENSMUSG00000019883	312.003	403.183	331.578
327.591	0.101742	0.448522	0.226839	0.820549	0.955447	Ptprk	ENSMUSG00000019889	337.661	302.05	343.061
20.4711	-1.11974	1.25752	-0.890438	0.373231	0.746592	Nts	ENSMUSG00000019890	25.6581	24.2719	11.4832
190.507	0.053393	0.511373	0.104411	0.916843	0.980542	Dcbld1	ENSMUSG00000019891	190.897	185.41	195.215
2.18901	-0.815487	3.93267	-0.207362	0.835727	NA	Slc6a15	ENSMUSG00000019894	5.13163	0	1.4354
367.507	-0.626649	0.448905	-1.39595	0.162729	0.540726	Ccdc59	ENSMUSG00000019897	369.477	463.189	269.856
761.735	0.457502	0.388235	1.17842	0.238631	0.631683	Lama2	ENSMUSG00000019899	707.138	647.925	930.141
4.56277	-0.929009	2.57185	-0.361223	0.717933	NA	Lin7a	ENSMUSG00000019906	2.05265	8.76486	2.87081
1258.36	-0.468622	0.3696	-1.26792	0.204828	0.594893	Ppp1r12a	ENSMUSG00000019907	1436.86	1336.3	1001.91
502.851	-0.916571	0.422209	-2.17089	0.0299394	0.22393	P4ha1	ENSMUSG00000019916	650.69	542.073	315.789
75.9612	0.284371	0.703786	0.404059	0.686169	0.910666	2020-09-10	ENSMUSG00000019917	81.0797	60.6798	86.1242
911.202	0.355039	0.384675	0.922958	0.356029	0.736053	Lims1	ENSMUSG00000019920	767.692	899.409	1066.5
201.653	0.19026	0.507607	0.374816	0.707797	0.918672	Zwint	ENSMUSG00000019923	209.37	175.971	219.617
138.978	-1.1642	0.577906	-2.01452	0.0439546	0.276125	Ube2d1	ENSMUSG00000019927	164.212	176.646	76.0763
3826	-0.443812	0.41579	-1.0674	0.285793	0.679166	Dcn	ENSMUSG00000019929	5372.81	3020.5	3084.68
2.82425	-4.00928	3.65943	-1.0956	0.273253	NA	Mrln	ENSMUSG00000019933	3.07898	5.39376	0
7.18428	-5.34848	5.95506	-0.898139	0.369111	NA	Epyc	ENSMUSG00000019936	21.5528	0	0
27.7756	-7.29833	2.28597	-3.19267	0.00140966	0.0325055	Cdk1	ENSMUSG00000019942	50.29	33.0368	0
568.413	-0.190021	0.403831	-0.470546	0.637965	0.891244	Atp2b1	ENSMUSG00000019943	600.401	585.223	519.616
1155.21	1.56993	0.386669	4.06014	4.90432e-05	0.00257698	Rhobtb1	ENSMUSG00000019944	603.479	790.86	2071.29
22.6049	0.790068	1.19055	0.663618	0.506935	0.829421	Cabcoco1	ENSMUSG00000019945	11.2896	24.9461	31.5789
434.516	0.190876	0.421558	0.452787	0.650702	0.897212	Arid5b	ENSMUSG00000019947	408.478	421.387	473.683
58.8512	0.551974	0.765924	0.720664	0.471116	0.81034	Actr6	ENSMUSG00000019948	53.3689	48.5438	74.6409
572.138	-0.068647	0.403828	-0.169991	0.865017	0.966862	Uhrf1bp1l	ENSMUSG00000019951	599.374	562.974	554.065
98.0521	0.179003	0.637856	0.280632	0.778993	0.941429	Poc1b	ENSMUSG00000019952	103.659	84.2775	106.22
356.763	-1.75811	0.454155	-3.87118	0.000108311	0.00482101	Dusp6	ENSMUSG00000019960	487.505	444.985	137.799
987.626	-0.0314534	0.378131	-0.0831813	0.933707	0.985505	Tmpo	ENSMUSG00000019961	1041.72	947.953	973.203
1746.93	-0.0376349	0.359393	-0.104718	0.9166	0.980542	Kitl	ENSMUSG00000019966	1723.2	1800.84	1716.74
296.211	0.342059	0.46506	0.735516	0.462025	0.805318	Psen1	ENSMUSG00000019969	302.766	241.371	344.497
1512.24	0.925097	0.37247	2.48368	0.0130033	0.13442	Sgk1	ENSMUSG00000019970	1283.93	1043.69	2209.08
51.3094	-0.951788	0.838694	-1.13485	0.25644	0.648468	Cep290	ENSMUSG00000019971	67.7375	54.6118	31.5789
124.778	-1.5946	0.618126	-2.57973	0.00988779	0.114337	Ikbip	ENSMUSG00000019975	181.66	139.563	53.1099
629.38	0.957947	0.398174	2.40585	0.0161349	0.155319	Hbs1l	ENSMUSG00000019977	502.9	455.098	930.141
1202.5	0.5358	0.374484	1.43077	0.152496	0.523363	Epb41l2	ENSMUSG00000019978	1126.91	964.808	1515.79
171.343	0.362779	0.537151	0.675376	0.499437	0.824933	Apaf1	ENSMUSG00000019979	177.554	135.518	200.956
3.30372	-4.21506	3.61304	-1.16662	0.243362	NA	Myb	ENSMUSG00000019982	9.23693	0.67422	0
310.487	0.231688	0.451915	0.51268	0.608175	0.877856	Med23	ENSMUSG00000019984	303.792	283.172	344.497
47.0092	0.758556	0.83821	0.904971	0.365481	0.741331	Ahi1	ENSMUSG00000019986	40.0267	36.4079	64.5931
2.88222	-0.00647492	3.01572	-0.00214706	0.998287	NA	Arg1	ENSMUSG00000019987	3.07898	2.69688	2.87081
241.514	0.072013	0.48509	0.148453	0.881986	0.971415	Nedd1	ENSMUSG00000019988	216.555	258.226	249.76
63.4288	-0.00629795	0.754803	-0.00834383	0.993343	0.998557	Enpp3	ENSMUSG00000019989	71.8428	55.286	63.1577
52.1113	0.326022	0.808147	0.403419	0.68664	0.910666	Pde7b	ENSMUSG00000019990	44.132	51.9149	60.2869
25.3013	0.836928	1.10363	0.758342	0.448246	0.798461	Mtfr2	ENSMUSG00000019992	16.4212	23.5977	35.8851
474.82	2.23331	0.420135	5.3157	1.06246e-07	1.47842e-05	Map7	ENSMUSG00000019996	229.897	195.524	999.04
1785.2	0.850747	1.2433	0.684263	0.493809	0.821803	Ccn2	ENSMUSG00000019997	2132.7	683.659	2539.23
408.821	0.0698196	0.428686	0.162869	0.870622	0.967215	Stx7	ENSMUSG00000019998	422.846	381.608	422.008
3.89855	-0.622034	2.66679	-0.233252	0.815566	NA	Moxd1	ENSMUSG00000020000	4.1053	4.71954	2.87081
96.5243	0.270759	0.644845	0.419883	0.674571	0.90648	Pex7	ENSMUSG00000020003	78.0008	102.481	109.091
815.907	-0.212098	0.391577	-0.541652	0.588058	0.866271	Ifngr1	ENSMUSG00000020009	929.851	780.072	737.797
3.2913	2.35846	3.0859	0.764269	0.444707	NA	Cfap54	ENSMUSG00000020014	0	2.69688	7.17701
853.047	-0.524025	0.38315	-1.36768	0.171414	0.552341	Cdk17	ENSMUSG00000020015	940.114	958.741	660.285
3.63341	1.92321	2.7156	0.70821	0.478815	NA	Hal	ENSMUSG00000020017	1.02633	2.69688	7.17701
180.014	-1.26244	0.57356	-2.20105	0.0277323	0.213681	Snrpf	ENSMUSG00000020018	166.265	280.475	93.3012
76.5054	-1.64466	0.750305	-2.19198	0.0283806	0.217347	Ntn4	ENSMUSG00000020019	119.054	78.8837	31.5789
136.532	-0.164672	0.56786	-0.289986	0.771827	0.939094	Fgd6	ENSMUSG00000020021	145.738	137.541	126.315
1059.24	-0.539274	0.445063	-1.21168	0.225635	0.618012	Ndufa12	ENSMUSG00000020022	833.376	1530.48	813.873
789.066	1.9477	0.385258	5.05557	4.29096e-07	4.87929e-05	Tmcc3	ENSMUSG00000020023	412.583	395.767	1558.85
325.745	-0.124295	0.452354	-0.274774	0.78349	0.942779	Cep83	ENSMUSG00000020024	361.267	308.793	307.176
903.384	0.0192865	0.379543	0.0508151	0.959473	0.990748	Socs2	ENSMUSG00000020027	889.824	908.848	911.481
1874.39	-1.2003	0.365417	-3.28474	0.00102078	0.0257049	Nudt4	ENSMUSG00000020029	2489.87	2128.51	1004.78
327.236	-1.5972	0.459338	-3.47718	0.00050672	0.0154275	Nuak1	ENSMUSG00000020032	417.715	424.758	139.234
576.035	0.956068	0.408514	2.34035	0.0192654	0.17292	Tcp11l2	ENSMUSG00000020034	398.214	478.696	851.194
153.27	0.281505	0.549118	0.51265	0.608196	0.877856	Cry1	ENSMUSG00000020038	156.002	130.124	173.684
14.001	-0.415172	1.46859	-0.282701	0.777406	NA	Btbd11	ENSMUSG00000020042	12.3159	18.2039	11.4832
2611.93	0.383875	0.376139	1.02057	0.30746	0.696299	Timp3	ENSMUSG00000020044	2747.47	1995.02	3093.29
1799.68	-1.08139	0.369942	-2.92312	0.00346541	0.0596912	Hsp90b1	ENSMUSG00000020048	1965.41	2401.57	1032.05
434.511	-1.22362	0.467647	-2.61655	0.00888236	0.106493	Igf1	ENSMUSG00000020053	657.875	415.994	229.664
99.3563	0.500956	0.629141	0.796253	0.425885	0.783267	Washc3	ENSMUSG00000020056	92.3693	82.2548	123.445
106.838	-1.68519	0.66073	-2.5505	0.0107568	0.119743	Dram1	ENSMUSG00000020057	162.159	115.292	43.0621
119.019	-0.819449	0.61875	-1.32436	0.185383	0.568809	Sycp3	ENSMUSG00000020059	114.948	163.161	78.9471
2.208	0.636953	3.43853	0.18524	0.853041	NA	Mybpc1	ENSMUSG00000020061	3.07898	0.67422	2.87081
315.63	0.229525	0.467966	0.490474	0.623798	0.885376	Sirt1	ENSMUSG00000020063	251.45	345.201	350.238
548.428	0.177756	0.406668	0.437104	0.662036	0.901501	Herc4	ENSMUSG00000020064	548.058	502.968	594.257
552.675	1.0242	0.433232	2.36408	0.0180748	0.166857	Mypn	ENSMUSG00000020067	489.557	333.065	835.404
1131.25	-0.159787	0.371503	-0.43011	0.667116	0.903916	Hnrnph3	ENSMUSG00000020069	1191.56	1152.92	1049.28
552.448	-0.0673638	0.405208	-0.166245	0.867964	0.967002	Rufy2	ENSMUSG00000020070	556.269	565.67	535.405
25.1797	2.24887	1.10615	2.03305	0.042047	0.269839	Pbld2	ENSMUSG00000020072	12.3159	10.1133	53.1099
1147.74	0.134453	0.37047	0.362926	0.71666	0.921828	Ccar1	ENSMUSG00000020074	1122.8	1100.33	1220.09
332.026	-0.125866	0.447526	-0.281249	0.77852	0.941384	Ddx21	ENSMUSG00000020075	358.188	324.974	312.918
[truncated: 19,102 more rows]

## Sheet: DEG
baseMean	log2FoldChange	lfcSE	stat	pvalue	padj	symbol	ensembl	control1	control2	treat1
56.4575	-8.32632	2.17474	-3.82865	0.000128846	0.0055484	Slfn4	ENSMUSG00000000204	79.0271	90.3454	0
1269.93	-1.88742	0.372875	-5.06181	4.15296e-07	4.75955e-05	Bcl6b	ENSMUSG00000000317	1656.49	1699.71	453.587
200.056	2.08848	0.530848	3.93424	8.34611e-05	0.00394408	Alox12	ENSMUSG00000000320	117.001	75.5126	407.654
1147.18	1.15521	0.376125	3.07135	0.00213094	0.0433181	Comt	ENSMUSG00000000326	879.561	749.058	1812.91
95.3756	-2.16451	0.692413	-3.12605	0.00177174	0.0388369	Mx1	ENSMUSG00000000386	129.317	128.102	28.7081
304.134	1.99779	0.484309	4.12503	3.70681e-05	0.00206715	Pparg	ENSMUSG00000000440	119.054	184.736	608.611
895.485	-1.86466	0.397589	-4.68993	2.73303e-06	0.00024549	Hk2	ENSMUSG00000000628	1056.09	1305.96	324.401
98.9593	-2.48479	0.735153	-3.37996	0.000724963	0.0202142	Cd52	ENSMUSG00000000682	98.5273	173.949	24.4018
1950.88	3.03539	0.359966	8.43242	3.386e-17	5.47591e-14	Car4	ENSMUSG00000000805	543.953	603.427	4705.25
1472.73	1.18978	0.363356	3.27442	0.00105878	0.026388	Mcm3ap	ENSMUSG00000001150	1062.25	1001.89	2354.06
110.596	-3.46198	0.866406	-3.99579	6.44788e-05	0.00317057	Cnn1	ENSMUSG00000001349	245.292	72.1415	14.354
684.238	-1.80372	0.519516	-3.47192	0.000516751	0.0156044	Meox1	ENSMUSG00000001493	1268.54	527.24	256.937
906.701	-2.88569	0.515153	-5.60163	2.1235e-08	3.96251e-06	Col1a1	ENSMUSG00000001506	1798.12	749.732	172.248
51.5238	-4.72012	1.29233	-3.65242	0.000259779	0.00920003	Foxm1	ENSMUSG00000001517	92.3693	59.3313	2.87081
174.221	2.61566	0.584085	4.47821	7.52717e-06	0.00054779	Cldn15	ENSMUSG00000001739	86.2114	43.1501	393.3
287.543	1.65602	0.479779	3.45163	0.00055721	0.0164841	Fbxo7	ENSMUSG00000001786	137.528	196.872	528.228
818.804	2.11353	0.396205	5.33444	9.58414e-08	1.36762e-05	Vsig2	ENSMUSG00000001943	435.162	341.829	1679.42
346.069	1.41354	0.441641	3.20065	0.00137116	0.0319267	Ift46	ENSMUSG00000002031	235.029	210.357	592.821
1202.3	2.38943	0.397753	6.00734	1.88597e-09	4.90183e-07	Peg3	ENSMUSG00000002265	588.085	409.251	2609.56
615.017	5.53084	0.477634	11.5797	5.22502e-31	7.60502e-27	Angptl4	ENSMUSG00000002289	24.6318	50.5665	1769.85
201.328	-1.61611	0.522464	-3.09325	0.00197975	0.0415086	Snrpd1	ENSMUSG00000002477	263.766	255.529	84.6888
221.801	1.59669	0.48838	3.26936	0.00107789	0.0267271	Prkd1	ENSMUSG00000002688	135.475	129.45	400.477
1051.64	2.74919	0.374307	7.34474	2.06166e-13	1.36398e-10	Arrdc2	ENSMUSG00000002910	363.319	360.033	2431.57
7579.58	1.30007	0.376745	3.45078	0.000558962	0.0165024	Cd36	ENSMUSG00000002944	4125.83	6064.61	12548.3
1614.69	1.98497	0.360469	5.50662	3.6578e-08	6.26833e-06	Lipe	ENSMUSG00000003123	808.745	817.154	3218.17
369.759	1.58976	0.446405	3.56124	0.000369101	0.0119384	Grik5	ENSMUSG00000003378	250.423	192.827	666.027
381.182	3.84982	0.45189	8.51937	1.60421e-17	3.3356e-14	Inmt	ENSMUSG00000003477	60.5532	78.2095	1004.78
617.551	2.1348	0.400347	5.33238	9.6934e-08	1.36978e-05	Ercc1	ENSMUSG00000003549	274.029	305.422	1273.2
1864.1	-1.77397	0.366766	-4.83679	1.3195e-06	0.000127188	Calr	ENSMUSG00000003814	2254.84	2624.06	713.395
40.1651	4.00781	1.03939	3.85594	0.000115285	0.00510023	Hif3a	ENSMUSG00000004328	2.05265	10.7875	107.655
198.078	-2.03594	0.535127	-3.80458	0.000142042	0.00597522	Utp20	ENSMUSG00000004356	256.581	273.059	64.5931
1075.02	-2.03684	0.383224	-5.31501	1.06653e-07	1.47842e-05	Nes	ENSMUSG00000004891	1518.96	1355.86	350.238
19.6766	5.14687	1.42792	3.60445	0.00031281	0.0106242	Slc25a18	ENSMUSG00000004902	1.02633	2.02266	55.9807
119.004	-4.93428	0.919356	-5.3671	8.00114e-08	1.18833e-05	Nmrk2	ENSMUSG00000004939	184.739	166.532	5.74161
3637.05	-1.19833	0.34931	-3.43055	0.000602349	0.0174457	Hnrnpa2b1	ENSMUSG00000004980	4311.59	4647.4	1952.15
2628.15	2.56596	0.43935	5.84036	5.20879e-09	1.1487e-06	Corin	ENSMUSG00000005220	667.112	1322.14	5895.2
1544.64	-1.71743	0.374089	-4.59096	4.41214e-06	0.000349015	Mlxipl	ENSMUSG00000005373	2195.31	1827.14	611.482
9185.06	1.43192	0.374594	3.82259	0.000132055	0.00563156	Mprip	ENSMUSG00000005417	6958.49	4772.8	15823.9
164.944	-2.1915	0.572175	-3.83011	0.000128083	0.00554837	Ranbp1	ENSMUSG00000005732	232.976	213.053	48.8037
97.135	-2.54835	0.711477	-3.58178	0.000341261	0.0112377	Ephb3	ENSMUSG00000005958	122.133	146.306	22.9664
169.337	-3.50144	0.719473	-4.86668	1.1349e-06	0.00011392	Eps8l1	ENSMUSG00000006154	140.607	345.875	21.531
1624.91	-1.24717	0.379492	-3.28641	0.00101473	0.0256413	Fblim1	ENSMUSG00000006219	1750.91	2275.49	848.323
81.1994	-2.36352	0.764887	-3.09003	0.00200136	0.0416133	Rbm14	ENSMUSG00000006456	132.396	89.6712	21.531
751.428	1.20264	0.399239	3.01233	0.00259251	0.0495359	Pdk1	ENSMUSG00000006494	586.032	462.515	1205.74
185.106	-2.03571	0.562099	-3.62162	0.00029276	0.0101214	Prkag3	ENSMUSG00000006542	287.371	207.66	60.2869
409.493	2.24295	0.439486	5.10358	3.33296e-07	3.97633e-05	Abhd1	ENSMUSG00000006638	158.054	206.311	864.112
85.8875	3.91665	0.766363	5.1107	3.20966e-07	3.86088e-05	Tcf23	ENSMUSG00000006642	7.18428	22.2493	228.229
621.065	1.41276	0.403214	3.50374	0.000458767	0.0142679	Ezh1	ENSMUSG00000006920	434.136	365.427	1063.63
68.8775	-2.59164	0.838624	-3.09035	0.00199918	0.0416133	Casq1	ENSMUSG00000007122	118.027	72.8157	15.7894
76.5293	-2.49498	0.800643	-3.11622	0.00183184	0.0396173	Scube2	ENSMUSG00000007279	131.37	79.5579	18.6602
544.444	2.20978	0.423094	5.2229	1.76145e-07	2.2891e-05	Bcl2l1	ENSMUSG00000007659	283.266	210.357	1139.71
11691.1	1.14425	0.373849	3.06072	0.00220805	0.0444532	Tcap	ENSMUSG00000007877	6775.8	9884.06	18413.3
1102.34	1.44999	0.37362	3.88093	0.000104056	0.0046601	Hipk1	ENSMUSG00000008730	733.823	664.106	1909.09
1429.66	-1.28716	0.37373	-3.44408	0.000573002	0.0168146	Slc38a3	ENSMUSG00000010064	1931.54	1628.24	729.185
56.6676	-3.49654	1.15936	-3.01592	0.002562	0.049225	Cacna2d2	ENSMUSG00000010066	138.554	24.2719	7.17701
1277.54	-1.26013	0.387827	-3.2492	0.0011573	0.0283296	Slc47a1	ENSMUSG00000010122	1802.23	1368.67	661.721
84.3666	-3.2158	0.801316	-4.01315	5.99137e-05	0.00305734	Kdelr3	ENSMUSG00000010830	126.238	113.943	12.9186
1449.52	1.50157	0.382735	3.92325	8.73634e-05	0.00407556	Brf1	ENSMUSG00000011158	1029.4	771.307	2547.84
775.422	-2.20025	0.399572	-5.5065	3.66038e-08	6.26833e-06	Adam19	ENSMUSG00000011256	1098.17	999.868	228.229
323.486	1.81753	0.559312	3.24958	0.00115575	0.0283296	Plin5	ENSMUSG00000011305	99.5536	250.81	620.094
42.5496	-3.4083	1.10365	-3.08821	0.00201363	0.0416905	Kif11	ENSMUSG00000012443	60.5532	61.354	5.74161
479.726	1.57658	0.417103	3.77983	0.000156937	0.00639838	Cdh23	ENSMUSG00000012819	308.924	269.014	861.242
788.017	-1.71268	0.392915	-4.35891	1.30714e-05	0.000868742	Ptprs	ENSMUSG00000013236	1002.72	1048.41	312.918
1325.08	2.42111	0.387578	6.24677	4.19025e-10	1.27061e-07	Tango2	ENSMUSG00000013539	457.741	622.305	2895.21
98.8951	-2.30338	0.691298	-3.33196	0.000862373	0.0227388	Blk	ENSMUSG00000014453	142.659	126.753	27.2727
1401.03	-1.2285	0.371196	-3.30957	0.000934388	0.0239437	Csf1	ENSMUSG00000014599	1618.52	1845.34	739.232
341.875	1.62896	0.441398	3.69046	0.00022385	0.00824846	Msh3	ENSMUSG00000014850	195.002	207.66	622.965
637.879	1.47871	0.398734	3.70851	0.000208483	0.00796694	Gata2	ENSMUSG00000015053	424.899	374.866	1113.87
106.309	2.78136	0.622582	4.46746	7.91552e-06	0.000567483	Ager	ENSMUSG00000015452	39.0004	33.0368	246.889
77.9261	-2.64984	0.788557	-3.36036	0.000778404	0.0214171	Prrt1	ENSMUSG00000015476	124.185	92.3681	17.2248
2548.94	1.20746	0.354136	3.40959	0.000650612	0.018568	Sqstm1	ENSMUSG00000015837	1683.17	1865.57	4098.07
125.526	-3.03909	0.769341	-3.95026	7.80679e-05	0.0037255	Sertad4	ENSMUSG00000016262	258.634	96.4134	21.531
2834.22	1.41071	0.37291	3.78297	0.000154966	0.00633577	Eef1a2	ENSMUSG00000016349	1546.67	2102.89	4853.1
2223.64	1.55015	0.374891	4.13494	3.55048e-05	0.002003	Ppfibp1	ENSMUSG00000016487	1552.83	1154.94	3963.15
1844.4	-1.42787	0.375739	-3.80016	0.000144605	0.00605532	Cd34	ENSMUSG00000016494	2625.34	2040.86	866.983
861.6	1.17803	0.383123	3.0748	0.00210643	0.0430001	Mapkapk2	ENSMUSG00000016528	574.742	637.812	1372.24
3722.68	-1.25322	0.347946	-3.60177	0.000316064	0.0106984	Srsf6	ENSMUSG00000016921	4701.6	4530.08	1936.36
1585.5	1.46123	0.392304	3.72474	0.000195514	0.00756836	Cd300lg	ENSMUSG00000017309	815.929	1184.6	2755.97
4085.46	1.78938	0.345483	5.17937	2.22635e-07	2.82977e-05	Serinc3	ENSMUSG00000017707	2257.92	2234.36	7764.09
372.678	-1.65181	0.462588	-3.57081	0.000355884	0.0116487	Cyth4	ENSMUSG00000018008	413.609	550.838	153.588
330.614	-2.03671	0.479872	-4.24429	2.1929e-05	0.00135244	Pmp22	ENSMUSG00000018217	503.926	380.26	107.655
1814.35	-1.71266	0.38157	-4.48846	7.1739e-06	0.000524704	Srsf1	ENSMUSG00000018379	2022.89	2699.58	720.572
5468.38	-1.58144	0.368918	-4.28669	1.81352e-05	0.00115265	Sparc	ENSMUSG00000018593	8122.34	5934.48	2348.32
138.623	2.29724	0.56374	4.075	4.60135e-05	0.00246223	Smyd4	ENSMUSG00000018809	57.4742	62.7024	295.693
550.545	1.27481	0.404166	3.15416	0.00160959	0.0359863	Zfyve27	ENSMUSG00000018820	366.398	380.934	904.304
505.096	1.23615	0.41016	3.01382	0.00257983	0.0494105	Slc22a5	ENSMUSG00000018900	337.661	358.011	819.615
228.72	1.46144	0.485481	3.01029	0.00260999	0.0497881	Ahr	ENSMUSG00000019256	137.528	151.025	397.607
559.626	1.74499	0.42959	4.06198	4.86577e-05	0.00256599	Dpep1	ENSMUSG00000019278	256.581	370.147	1052.15
3112.16	1.31432	0.349273	3.76301	0.00016788	0.00674999	Trip10	ENSMUSG00000019487	2137.84	2024.01	5174.63
317.947	-1.51281	0.474681	-3.187	0.00143755	0.0328469	Rcn3	ENSMUSG00000019539	459.794	351.943	142.105
2832.55	4.28376	1.2744	3.36139	0.000775502	0.0213777	Pdk4	ENSMUSG00000019577	192.949	598.033	7706.68
578.181	1.55639	0.410818	3.78852	0.000151546	0.00623528	Gle1	ENSMUSG00000019715	388.977	313.512	1032.05
261.846	1.70393	0.469469	3.62948	0.000283989	0.00993621	Crybg1	ENSMUSG00000019866	156.002	142.935	486.601
27.7756	-7.29833	2.28597	-3.19267	0.00140966	0.0325055	Cdk1	ENSMUSG00000019942	50.29	33.0368	0
1155.21	1.56993	0.386669	4.06014	4.90432e-05	0.00257698	Rhobtb1	ENSMUSG00000019944	603.479	790.86	2071.29
356.763	-1.75811	0.454155	-3.87118	0.000108311	0.00482101	Dusp6	ENSMUSG00000019960	487.505	444.985	137.799
474.82	2.23331	0.420135	5.3157	1.06246e-07	1.47842e-05	Map7	ENSMUSG00000019996	229.897	195.524	999.04
789.066	1.9477	0.385258	5.05557	4.29096e-07	4.87929e-05	Tmcc3	ENSMUSG00000020023	412.583	395.767	1558.85
1874.39	-1.2003	0.365417	-3.28474	0.00102078	0.0257049	Nudt4	ENSMUSG00000020029	2489.87	2128.51	1004.78
327.236	-1.5972	0.459338	-3.47718	0.00050672	0.0154275	Nuak1	ENSMUSG00000020032	417.715	424.758	139.234
251.548	-2.38199	0.509499	-4.67516	2.9373e-06	0.000259106	Unc5b	ENSMUSG00000020099	362.293	326.322	66.0285
506.308	1.98119	0.42571	4.65385	3.25798e-06	0.000277309	Ddit4	ENSMUSG00000020108	291.476	219.796	1007.65
553.004	-1.5247	0.439661	-3.46791	0.000524532	0.0157414	Col6a2	ENSMUSG00000020241	834.403	579.155	245.454
427.727	1.8241	0.430934	4.2329	2.30696e-05	0.00140493	Jade2	ENSMUSG00000020387	256.581	206.985	819.615
171.002	1.91129	0.550324	3.47303	0.000514609	0.015572	Castor1	ENSMUSG00000020424	107.764	70.7931	334.449
255.833	-1.63876	0.490776	-3.33911	0.000840475	0.022405	Myo19	ENSMUSG00000020527	314.056	347.223	106.22
113.292	1.91803	0.607418	3.15768	0.00159028	0.0356101	Shmt1	ENSMUSG00000020534	51.3163	66.0735	222.487
1343.24	1.3136	0.378516	3.47039	0.000519705	0.0156287	Nampt	ENSMUSG00000020572	792.323	1003.91	2233.49
107.776	-2.00074	0.657302	-3.04386	0.00233562	0.0463147	Ntsr2	ENSMUSG00000020591	153.949	133.496	35.8851
197.459	1.6687	0.528422	3.1579	0.00158912	0.0356101	Mmp28	ENSMUSG00000020682	137.528	91.6939	363.157
12614.3	-1.23392	0.344917	-3.57743	0.000346988	0.0114005	Ddx5	ENSMUSG00000020719	14470.2	16738.2	6634.43
2535.46	1.89134	0.35158	5.37954	7.46777e-08	1.12055e-05	Acox1	ENSMUSG00000020777	1321.91	1342.37	4942.09
36.0077	3.23167	0.96568	3.34652	0.000818327	0.0220271	Tmigd1	ENSMUSG00000020839	10.2633	8.76486	88.995
1864.26	-1.13867	0.362415	-3.1419	0.00167853	0.0370728	Rflnb	ENSMUSG00000020846	2407.76	2150.09	1034.93
18.6123	5.37274	1.50934	3.55967	0.000371328	0.0119838	Doc2b	ENSMUSG00000020848	2.05265	0.67422	53.1099
1251.79	-1.78275	0.379313	-4.69994	2.60235e-06	0.000235262	Luc7l3	ENSMUSG00000020863	1505.62	1773.2	476.554
774.249	1.20302	0.385977	3.11682	0.00182815	0.0395962	Fbxl20	ENSMUSG00000020883	525.479	554.209	1243.06
696.7	1.51095	0.405467	3.72645	0.000194199	0.0075375	Nr1d1	ENSMUSG00000020889	374.609	486.787	1228.7
1170.48	2.18987	0.435145	5.0325	4.84114e-07	5.33809e-05	Per1	ENSMUSG00000020893	687.638	383.631	2440.18
54.6018	-4.20781	1.13577	-3.7048	0.000211558	0.0080188	Top2a	ENSMUSG00000020914	95.4483	64.0509	4.30621
242.269	1.48222	0.478537	3.09739	0.00195234	0.0411599	Adam11	ENSMUSG00000020926	159.08	144.283	423.444
183.113	-1.73511	0.542882	-3.1961	0.00139299	0.0322849	Klhl28	ENSMUSG00000020948	222.713	254.855	71.7701
99.1315	-3.83975	0.821709	-4.67288	2.97001e-06	0.000260413	Akap5	ENSMUSG00000021057	124.185	163.161	10.0478
808.399	1.20573	0.384313	3.13738	0.00170467	0.0375362	Psmc1	ENSMUSG00000021178	544.979	581.177	1299.04
249.685	-3.08512	0.561088	-5.49847	3.83099e-08	6.26833e-06	Papln	ENSMUSG00000021223	426.951	280.475	41.6267
1128.88	1.75963	0.438974	4.00852	6.11017e-05	0.0030723	Aldh6a1	ENSMUSG00000021238	445.425	811.086	2130.14
107.911	-3.02834	0.730503	-4.14555	3.38993e-05	0.00192736	Vash1	ENSMUSG00000021256	183.712	121.36	18.6602
2199.53	1.14399	0.355263	3.22012	0.00128138	0.0303753	Cdc42bpb	ENSMUSG00000021279	1626.73	1508.23	3463.63
652.178	-1.52154	0.503568	-3.02152	0.00251506	0.0488741	Aspn	ENSMUSG00000021388	1147.43	519.149	289.951
1233.52	-1.1356	0.375023	-3.02809	0.00246106	0.0482367	Prpf4b	ENSMUSG00000021413	1407.09	1607.34	686.122
857.471	1.65127	0.381196	4.33181	1.47891e-05	0.000974004	Eci2	ENSMUSG00000021417	491.61	509.036	1571.77
519.543	-1.3313	0.415483	-3.20422	0.00135429	0.0317931	Ssr1	ENSMUSG00000021427	647.611	652.645	258.372
1855.56	1.47968	0.381834	3.8752	0.000106535	0.00475651	Syk	ENSMUSG00000021457	1348.59	976.944	3241.14
493.962	1.40538	0.418905	3.35488	0.000793992	0.0216036	Zfp346	ENSMUSG00000021481	349.977	287.892	844.017
42.5675	4.12029	0.955023	4.31434	1.60081e-05	0.00103554	Slc34a1	ENSMUSG00000021490	4.1053	8.76486	114.832
339.849	-3.22509	0.585379	-5.5094	3.60054e-08	6.26833e-06	Vcan	ENSMUSG00000021614	671.217	296.657	51.6745
238.51	1.49137	0.495509	3.00977	0.00261444	0.0498078	Arhgef28	ENSMUSG00000021662	172.423	125.405	417.702
322.482	2.48032	0.450989	5.49973	3.80375e-08	6.26833e-06	Rasgrf2	ENSMUSG00000021708	135.475	120.011	711.96
233.741	1.46047	0.482786	3.0251	0.00248554	0.0484947	Cwc27	ENSMUSG00000021715	140.607	154.396	406.219
182.55	3.14341	0.525524	5.98149	2.21112e-09	5.45471e-07	Fam107a	ENSMUSG00000021750	53.3689	47.8696	446.41
209.137	-1.82393	0.568751	-3.2069	0.00134171	0.0315487	Gpx8	ENSMUSG00000021760	351.003	198.895	77.5117
1902.18	1.62485	0.367493	4.42145	9.80403e-06	0.000673102	Nr1d2	ENSMUSG00000021775	1005.8	1238.54	3462.19
147.297	1.72623	0.553735	3.11743	0.00182433	0.0395913	Phf7	ENSMUSG00000021902	75.9481	90.3454	275.597
1618.66	1.75738	0.37481	4.68872	2.74922e-06	0.00024549	Galnt15	ENSMUSG00000021903	792.323	1012	3051.67
207.289	-2.0062	0.539215	-3.72059	0.000198756	0.00767344	Lcp1	ENSMUSG00000021998	238.108	314.861	68.8993
990.786	1.79803	0.386248	4.65512	3.23794e-06	0.000277225	Rgcc	ENSMUSG00000022018	483.399	601.404	1887.55
1664.49	2.36576	0.400004	5.91435	3.33198e-09	7.95031e-07	Ephx2	ENSMUSG00000022040	550.111	844.797	3598.55
47.0016	-4.58107	1.39248	-3.28986	0.00100237	0.0254616	Dct	ENSMUSG00000022129	109.817	28.3172	2.87081
1049.43	1.2908	0.376998	3.42388	0.000617328	0.0177573	Retreg1	ENSMUSG00000022270	661.98	753.778	1732.53
175.609	2.08404	0.553769	3.76338	0.00016763	0.00674999	Klhl38	ENSMUSG00000022357	104.685	64.7251	357.415
766.836	1.27148	0.421	3.02014	0.00252654	0.0490122	Fbxo32	ENSMUSG00000022358	414.636	627.024	1258.85
107.492	-2.35008	0.779197	-3.01602	0.00256114	0.049225	Col14a1	ENSMUSG00000022371	217.581	76.1868	28.7081
2810	2.8068	0.367632	7.63481	2.26154e-14	1.79744e-11	Tef	ENSMUSG00000022389	813.876	1059.2	6556.92
78.734	2.22672	0.722025	3.084	0.0020424	0.0421329	Parvg	ENSMUSG00000022439	46.1847	24.9461	165.071
131.934	-1.92693	0.622366	-3.09614	0.00196059	0.0412376	C1qtnf6	ENSMUSG00000022440	204.239	145.631	45.9329
1576.77	1.52704	0.375776	4.06368	4.83046e-05	0.00255663	Glyr1	ENSMUSG00000022536	1088.93	849.517	2791.86
637.734	1.68417	0.418527	4.02405	5.72054e-05	0.00293178	Oplah	ENSMUSG00000022562	305.845	427.455	1179.9
2125.52	2.09298	0.373341	5.60607	2.06977e-08	3.91241e-06	Gpihbp1	ENSMUSG00000022579	877.508	1156.96	4342.09
1710.57	1.19159	0.359232	3.31703	0.000909784	0.0235996	Mapk12	ENSMUSG00000022610	1221.33	1174.49	2735.88
111.789	2.60121	0.626118	4.15451	3.2599e-05	0.00187541	Acr	ENSMUSG00000022622	32.8424	49.8923	252.631
3972.7	1.35263	0.356036	3.79915	0.000145194	0.00605532	Shank3	ENSMUSG00000022623	2875.76	2359.09	6683.23
231.076	-1.55923	0.510452	-3.05461	0.0022535	0.0451787	NA	ENSMUSG00000022639	330.477	262.271	100.478
46.9874	-5.60367	1.65107	-3.39395	0.000688916	0.0193575	Sdf2l1	ENSMUSG00000022769	66.7112	72.8157	1.4354
195.904	-1.71925	0.53066	-3.23984	0.00119596	0.0288677	Ncbp2	ENSMUSG00000022774	241.187	269.014	77.5117
941.386	-1.48501	0.463661	-3.2028	0.00136099	0.0318476	Fstl1	ENSMUSG00000022816	1584.65	811.761	427.75
253.311	2.09464	0.501316	4.17828	2.93724e-05	0.00173083	Ehhadh	ENSMUSG00000022853	95.4483	146.306	518.18
379.863	-1.36684	0.453235	-3.01574	0.00256356	0.049225	Cxadr	ENSMUSG00000022865	419.767	534.656	185.167
937.182	-1.78522	0.455937	-3.91551	9.0215e-05	0.00418178	Rcan1	ENSMUSG00000022951	1595.94	859.63	355.98
678.156	1.42819	0.392568	3.63806	0.000274699	0.00968097	Lmbr1l	ENSMUSG00000022999	445.425	422.062	1166.98
649.143	-1.36223	0.415391	-3.27939	0.00104033	0.0260619	Tuba1b	ENSMUSG00000023004	711.244	918.962	317.224
236.37	1.63684	0.504361	3.24537	0.00117297	0.0285495	Gpd1	ENSMUSG00000023019	111.869	165.184	432.056
829.214	1.4157	0.419312	3.37624	0.000734825	0.020411	Cdkn1a	ENSMUSG00000023067	644.533	422.062	1421.05
226.277	1.60569	0.517711	3.10152	0.00192528	0.0407302	Thbs2	ENSMUSG00000023885	165.238	104.504	409.09
521.122	-2.18296	0.428704	-5.09199	3.54327e-07	4.15906e-05	Tnfrsf12a	ENSMUSG00000023905	754.349	653.993	155.023
17.4206	5.47312	1.60709	3.40562	0.000660143	0.0187298	Mep1a	ENSMUSG00000023914	0	2.02266	50.2391
9519.66	-2.22115	0.354952	-6.2576	3.90948e-10	1.23701e-07	Vegfa	ENSMUSG00000023951	11422	14371	2766.02
2123.36	1.79033	0.354775	5.04637	4.5028e-07	5.08048e-05	Ubr2	ENSMUSG00000023977	1148.46	1185.28	4036.35
1133.26	-2.51063	0.394985	-6.35626	2.06721e-10	7.16388e-08	Pi16	ENSMUSG00000024011	1748.86	1376.76	274.162
78.7877	-2.66528	0.809457	-3.29267	0.000992396	0.0252523	Abcg1	ENSMUSG00000024030	139.58	79.5579	17.2248
215.897	1.78087	0.500926	3.55517	0.000377742	0.0121369	Slc37a1	ENSMUSG00000024036	133.422	105.178	409.09
4960.4	2.53768	0.382748	6.63016	3.35314e-11	1.39443e-08	Xdh	ENSMUSG00000024066	1523.07	2288.3	11069.8
1006.52	1.7172	0.374555	4.58463	4.54782e-06	0.000357803	Abca3	ENSMUSG00000024130	571.663	570.39	1877.51
551.924	-1.30719	0.428197	-3.05278	0.00226729	0.0453302	Nudt3	ENSMUSG00000024213	591.164	786.14	278.468
314.808	2.6772	0.456524	5.8643	4.51019e-09	1.042e-06	Fkbp5	ENSMUSG00000024222	122.133	103.156	719.137
1397.74	1.13957	0.370482	3.07592	0.00209857	0.0428998	Map4k3	ENSMUSG00000024242	1078.67	916.939	2197.6
425.525	-1.4214	0.451263	-3.14982	0.00163371	0.036248	Pfdn6	ENSMUSG00000024309	454.662	620.956	200.956
629.357	1.20423	0.399068	3.01759	0.0025479	0.0492181	Wdr33	ENSMUSG00000024400	464.926	412.623	1010.52
362.524	-2.85576	0.503653	-5.67009	1.42719e-08	2.87008e-06	Pcdh12	ENSMUSG00000024440	404.372	612.866	70.3347
922.688	1.27801	0.381177	3.35281	0.00079995	0.0216821	Hdac3	ENSMUSG00000024454	588.085	662.758	1517.22
233.784	3.01203	0.513909	5.86102	4.60041e-09	1.04623e-06	Lvrn	ENSMUSG00000024481	54.3953	84.2775	562.678
385.221	-1.79976	0.487019	-3.69546	0.000219486	0.00816362	Dpysl3	ENSMUSG00000024501	625.032	385.654	144.976
466.651	-1.42532	0.434205	-3.2826	0.00102854	0.0258556	Slc12a2	ENSMUSG00000024597	653.769	526.566	219.617
828.495	-1.78913	0.483437	-3.70085	0.000214878	0.0080607	Cd74	ENSMUSG00000024610	702.007	1469.12	314.353
14.7845	5.01303	1.6242	3.08646	0.00202557	0.0418781	Keg1	ENSMUSG00000024694	2.05265	0.67422	41.6267
211.037	-2.211	0.529911	-4.1724	3.01403e-05	0.00175477	Tmem132a	ENSMUSG00000024736	276.082	295.308	61.7223
846.087	2.73145	0.383238	7.12731	1.02347e-12	6.4768e-10	Fas	ENSMUSG00000024778	297.634	289.915	1950.71
341.215	1.35246	0.441878	3.06071	0.00220815	0.0444532	Lipa	ENSMUSG00000024781	215.528	233.954	574.161
68.1126	-4.11623	1.02585	-4.01251	6.00755e-05	0.00305734	NA	ENSMUSG00000024869	71.8428	126.753	5.74161
649.047	1.34792	0.411623	3.27464	0.00105799	0.026388	Cpt1a	ENSMUSG00000024900	367.425	488.809	1090.91
3354.32	1.18099	0.349572	3.37838	0.000729154	0.0202922	Vldlr	ENSMUSG00000024924	2255.86	2460.23	5346.87
1544.79	1.5114	0.393208	3.84376	0.000121163	0.00530255	Got1	ENSMUSG00000025190	777.955	1132.01	2724.39
168.84	-1.81066	0.557898	-3.24551	0.00117242	0.0285495	Scd2	ENSMUSG00000025203	235.029	208.334	63.1577
625.617	1.23938	0.397954	3.11438	0.00184331	0.0396884	Limd1	ENSMUSG00000025239	411.557	449.03	1016.27
182.766	3.46104	0.639415	5.41282	6.20383e-08	9.70933e-06	Pfkfb1	ENSMUSG00000025271	20.5265	62.7024	465.07
2227.37	2.53235	0.387035	6.54295	6.03181e-11	2.2511e-08	Pnpla2	ENSMUSG00000025509	696.875	1018.75	4966.49
453.368	2.10696	0.419111	5.02721	4.97676e-07	5.44637e-05	Tspan4	ENSMUSG00000025511	223.739	207.66	928.706
135.565	-1.82747	0.598912	-3.05132	0.00227841	0.04549	Tmem47	ENSMUSG00000025666	170.37	186.085	50.2391
2847.34	1.8763	0.388786	4.82604	1.39271e-06	0.000133361	Hadha	ENSMUSG00000025745	1199.77	1811.63	5530.61
1788.66	1.20885	0.362606	3.3338	0.000856687	0.0226299	Uimc1	ENSMUSG00000025878	1329.09	1160.33	2876.55
803.089	1.36379	0.416466	3.27466	0.00105788	0.026388	Sox17	ENSMUSG00000025902	630.164	424.084	1355.02
331.079	1.82726	0.47737	3.82777	0.00012931	0.00555196	Adhfe1	ENSMUSG00000025911	139.58	217.773	635.883
107.263	2.03506	0.652444	3.11914	0.0018138	0.0395086	Gsta3	ENSMUSG00000025934	36.9477	68.0962	216.746
604.898	-1.5543	0.419126	-3.70843	0.000208547	0.00796694	Nrp2	ENSMUSG00000025969	683.533	867.047	264.114
33.0561	4.10799	1.04544	3.92945	8.51402e-05	0.00398573	Ccdc150	ENSMUSG00000025983	4.1053	6.06798	88.995
810.437	1.28463	0.387224	3.31753	0.000908156	0.0235996	Lancl1	ENSMUSG00000026000	583.979	512.407	1334.92
709.215	1.32518	0.4017	3.29894	0.000970511	0.0247387	Inpp1	ENSMUSG00000026102	527.531	417.342	1182.77
351.937	-1.8996	0.480826	-3.95069	7.79252e-05	0.0037255	Sema4c	ENSMUSG00000026121	380.767	550.163	124.88
976.135	-1.9683	0.511492	-3.84817	0.000119005	0.00524886	Igfbp5	ENSMUSG00000026185	1850.47	746.361	331.578
1733.22	-1.32701	0.362334	-3.6624	0.000249862	0.00895749	Obsl1	ENSMUSG00000026211	2097.81	2237.74	864.112
634.085	1.24752	0.410681	3.03769	0.00238397	0.0470809	Nek7	ENSMUSG00000026393	492.636	377.563	1032.05
215.581	-3.0318	0.595812	-5.08851	3.6088e-07	4.20208e-05	Ptprc	ENSMUSG00000026395	225.792	383.631	37.3205
1241.58	-2.75505	0.408316	-6.74735	1.50565e-11	7.06926e-09	Pfkfb2	ENSMUSG00000026409	1427.62	2040.19	256.937
2440.47	1.42679	0.355848	4.00953	6.08386e-05	0.0030723	Glul	ENSMUSG00000026473	1467.65	1655.21	4198.55
773.515	-1.40365	0.393421	-3.5678	0.000359987	0.0117217	Cox20	ENSMUSG00000026500	930.877	1020.77	368.898
197.962	-1.67737	0.544635	-3.07981	0.00207136	0.0424628	Atf3	ENSMUSG00000026628	213.476	300.028	80.3825
128.039	-2.04311	0.638116	-3.20179	0.00136577	0.0318571	Fcgr2b	ENSMUSG00000026656	137.528	204.963	41.6267
6019.26	-1.19122	0.371224	-3.20889	0.00133246	0.0314439	Rgs5	ENSMUSG00000026678	6170.27	8643.5	3244.01
2400.25	2.04931	0.40456	5.06553	4.07271e-07	4.70463e-05	Aldh9a1	ENSMUSG00000026687	889.824	1454.97	4855.97
130.704	2.85781	0.5802	4.92557	8.41164e-07	8.62193e-05	Fmo4	ENSMUSG00000026692	45.1583	39.779	307.176
297.412	-1.7189	0.475733	-3.61315	0.000302496	0.0104086	Mrc1	ENSMUSG00000026712	359.214	415.319	117.703
740.676	1.4174	0.392211	3.61388	0.000301654	0.0104042	Rabgap1l	ENSMUSG00000026721	510.084	441.614	1270.33
6637.29	-1.28907	0.413521	-3.11729	0.0018252	0.0395913	Vim	ENSMUSG00000026728	10605	5925.04	3381.81
1584.31	1.24081	0.401178	3.09291	0.00198203	0.0415086	Crat	ENSMUSG00000026853	859.035	1318.77	2575.11
137.867	-5.1539	0.944052	-5.45933	4.77928e-08	7.64422e-06	Itgb6	ENSMUSG00000026971	135.475	272.385	5.74161
1890.41	2.04261	0.360336	5.66863	1.43948e-08	2.87008e-06	Pkp4	ENSMUSG00000026991	873.403	979.641	3818.17
3580.31	1.65819	0.359795	4.60871	4.05184e-06	0.000324036	Slc43a3	ENSMUSG00000027074	2315.39	1851.41	6574.14
683.08	1.67036	0.398686	4.18967	2.79363e-05	0.00166645	Cat	ENSMUSG00000027187	360.24	430.152	1258.85
1118.8	-1.22036	0.391263	-3.11903	0.0018145	0.0395086	Sema6d	ENSMUSG00000027200	1566.17	1197.41	592.821
3170.19	1.10651	0.349028	3.17026	0.00152304	0.0345295	Slc28a2	ENSMUSG00000027219	2352.34	2227.62	4930.61
606.816	1.80898	0.447194	4.04518	5.22826e-05	0.00270809	Sord	ENSMUSG00000027227	247.344	413.297	1159.81
79.9484	-2.33902	0.766721	-3.05068	0.00228322	0.0455236	Creb3l1	ENSMUSG00000027230	129.317	88.997	21.531
792.571	-1.94844	0.394864	-4.93446	8.03726e-07	8.29662e-05	Frmd5	ENSMUSG00000027238	1020.17	1084.82	272.727
1011.79	1.53035	0.405039	3.77826	0.000157926	0.00642072	Atg13	ENSMUSG00000027244	736.902	505.665	1792.82
1861.93	-1.88143	0.361303	-5.20735	1.91555e-07	2.46733e-05	Pdia3	ENSMUSG00000027248	2438.55	2479.78	667.462
1561.27	1.18124	0.362613	3.25758	0.00112365	0.0278141	Ehd4	ENSMUSG00000027293	1054.04	1140.78	2488.99
38.199	-4.28871	1.38694	-3.09221	0.00198671	0.0415468	Siglec1	ENSMUSG00000027322	32.8424	78.8837	2.87081
41.7959	4.48777	0.980031	4.57921	4.66731e-06	0.000363276	Slc27a2	ENSMUSG00000027359	7.18428	3.3711	114.832
167.981	1.92394	0.530299	3.62804	0.000285584	0.00996803	Hdc	ENSMUSG00000027360	82.1061	91.6939	330.143
115.481	-2.81494	0.681105	-4.13291	3.58205e-05	0.002013	Mall	ENSMUSG00000027377	174.475	149.003	22.9664
1236.69	1.26622	0.374075	3.38495	0.000711912	0.0199267	Vps16	ENSMUSG00000027411	911.377	773.33	2025.35
2099.66	-1.29464	0.357079	-3.62565	0.000288241	0.0100367	Cd93	ENSMUSG00000027435	2574.02	2658.45	1066.5
1392.4	2.08605	0.418469	4.98496	6.19758e-07	6.63278e-05	Acss1	ENSMUSG00000027452	499.821	836.707	2840.66
3137.35	1.1833	0.386516	3.06146	0.0022026	0.0444532	Ccm2l	ENSMUSG00000027474	2643.81	1764.43	5003.81
43.1933	4.19367	1.03501	4.0518	5.08246e-05	0.00264197	Pck1	ENSMUSG00000027513	11.2896	2.02266	116.268
3450.94	1.38183	0.355636	3.88551	0.000102114	0.00461576	Mfn1	ENSMUSG00000027668	2047.52	2447.42	5857.88
150.228	-2.24223	0.591589	-3.79019	0.000150533	0.00623528	Ccdc39	ENSMUSG00000027676	211.423	196.198	43.0621
722.009	-1.70266	0.40716	-4.18179	2.89221e-05	0.00171123	Ttc14	ENSMUSG00000027677	840.561	1036.95	288.516
871.154	1.28195	0.380202	3.37175	0.000746921	0.0206681	Dhx36	ENSMUSG00000027770	596.295	583.2	1433.97
1382.89	-1.23275	0.368551	-3.34485	0.000823275	0.0220271	Tm4sf1	ENSMUSG00000027800	1772.46	1648.47	727.749
1196.1	1.88903	0.42294	4.46643	7.95373e-06	0.000567483	Etfdh	ENSMUSG00000027809	469.031	788.163	2331.09
162.026	-2.41239	0.709325	-3.40096	0.000671485	0.0189776	Olfml3	ENSMUSG00000027848	332.53	111.92	41.6267
294.677	3.97597	0.484729	8.20246	2.35527e-16	3.42809e-13	Hmgcs2	ENSMUSG00000027875	58.5006	41.8016	783.73
494.821	-2.01228	0.432516	-4.65249	3.27956e-06	0.000277524	Gask1b	ENSMUSG00000027955	717.402	603.427	163.636
1126.26	1.39565	0.449532	3.10466	0.00190496	0.0404178	Hadh	ENSMUSG00000027984	498.794	959.415	1920.57
56.4139	-3.82448	1.20066	-3.18531	0.00144598	0.0329879	Sfrp2	ENSMUSG00000027996	138.554	24.9461	5.74161
633.828	-1.55208	0.40533	-3.82918	0.00012857	0.0055484	Fubp1	ENSMUSG00000028034	778.981	845.472	277.033
1416.73	1.24773	0.372924	3.3458	0.000820463	0.0220271	Pear1	ENSMUSG00000028073	1066.35	877.16	2306.69
1470.97	1.31909	0.3987	3.30847	0.000938069	0.0239861	Abcd3	ENSMUSG00000028127	786.165	1176.51	2450.23
2005.23	1.62867	0.35584	4.57697	4.71764e-06	0.000365241	Nsmaf	ENSMUSG00000028245	1161.8	1200.79	3653.1
1381.13	-1.7752	0.383271	-4.6317	3.62677e-06	0.00029993	Pnisr	ENSMUSG00000028248	1591.83	2023.33	528.228
609.263	-1.66008	0.414797	-4.00214	6.27712e-05	0.0031076	Ndufaf4	ENSMUSG00000028261	716.375	861.653	249.76
1000.55	-2.93819	0.441847	-6.64978	2.93523e-11	1.27364e-08	Col15a1	ENSMUSG00000028339	1753.99	1063.92	183.732
584.639	2.15059	0.434814	4.94601	7.57498e-07	7.87527e-05	Hsdl2	ENSMUSG00000028383	215.528	328.345	1210.04
237.283	1.57756	0.480178	3.28537	0.00101849	0.0256918	1700022I11Rik	ENSMUSG00000028451	138.554	146.98	426.315
2652.11	1.24104	0.374268	3.31592	0.000913406	0.0236139	Npr2	ENSMUSG00000028469	2103.97	1543.29	4309.08
325.54	2.16969	0.446431	4.86009	1.17334e-06	0.000116972	Spaar	ENSMUSG00000028475	150.87	149.677	676.075
483.895	2.17508	0.413897	5.25513	1.47923e-07	1.98435e-05	Plin2	ENSMUSG00000028494	217.581	227.886	1006.22
851.82	-1.26803	0.392094	-3.23399	0.00122073	0.029385	Czib	ENSMUSG00000028608	1143.33	972.899	439.233
48.3601	-4.62319	1.38143	-3.34667	0.000817883	0.0220271	Lrp8	ENSMUSG00000028613	111.869	30.3399	2.87081
486.478	2.5869	0.416975	6.20397	5.50545e-10	1.541e-07	Kcnq4	ENSMUSG00000028631	171.396	192.827	1095.21
451.765	1.56039	0.43497	3.58734	0.00033407	0.0111013	Hmgcl	ENSMUSG00000028672	232.976	314.186	808.132
688.527	1.66954	0.416561	4.0079	6.12599e-05	0.0030723	Cyp4b1	ENSMUSG00000028713	329.451	467.234	1268.9
1246.46	1.26769	0.367458	3.44989	0.000560815	0.0165236	Tinagl1	ENSMUSG00000028776	862.114	834.684	2042.58
76.9936	-2.51085	0.785733	-3.19555	0.00139564	0.032295	Csf3r	ENSMUSG00000028859	88.264	124.056	18.6602
1080.8	2.81045	0.411826	6.82436	8.83199e-12	4.43275e-09	Map3k6	ENSMUSG00000028862	437.215	283.172	2522
2385.25	1.30018	0.352402	3.68948	0.000224717	0.00825949	Epb41	ENSMUSG00000028906	1594.91	1612.06	3948.79
662.996	-1.86736	0.403679	-4.62585	3.73063e-06	0.000306776	Arhgef19	ENSMUSG00000028919	877.508	871.766	239.712
522.584	1.57685	0.410089	3.84514	0.000120485	0.00529806	Per3	ENSMUSG00000028957	296.608	332.39	938.753
285.211	1.76674	0.492259	3.58905	0.000331886	0.0111013	Abcb1b	ENSMUSG00000028970	193.976	123.382	538.276
731.686	2.46843	0.395515	6.24104	4.34657e-10	1.29111e-07	Rbp7	ENSMUSG00000028996	316.108	266.991	1611.96
2762.99	-1.44286	0.36006	-4.00727	6.14249e-05	0.0030723	Nppb	ENSMUSG00000029019	3805.62	3195.8	1287.56
2910.66	1.32659	0.371727	3.56873	0.000358719	0.0117066	Cdk11b	ENSMUSG00000029062	2226.1	1648.47	4857.4
815.908	-1.22238	0.393599	-3.10564	0.00189866	0.0403431	Ociad1	ENSMUSG00000029152	928.825	1086.84	432.056
173.675	1.90794	0.532668	3.58185	0.00034117	0.0112377	Khk	ENSMUSG00000029162	79.0271	101.807	340.19
321.088	1.88134	0.447282	4.20615	2.59761e-05	0.00156232	Lnx1	ENSMUSG00000029228	166.265	172.6	624.4
125.725	2.01705	0.583881	3.45456	0.000551187	0.0163392	Slc10a6	ENSMUSG00000029321	56.4479	68.0962	252.631
1298.29	1.73348	0.411408	4.21354	2.514e-05	0.00151831	Nipsnap2	ENSMUSG00000029432	564.479	897.387	2433.01
2277.41	2.13733	0.357073	5.9857	2.15466e-09	5.40709e-07	Anxa3	ENSMUSG00000029484	1131.01	1004.59	4696.64
93.7039	-2.49282	0.724822	-3.43921	0.000583404	0.0170854	Mfsd7a	ENSMUSG00000029490	109.817	148.328	22.9664
11358	-1.66708	0.349994	-4.76316	1.90586e-06	0.000176687	Actb	ENSMUSG00000029580	16152.3	13286.8	4634.92
490.04	-1.58884	0.423348	-3.75304	0.000174706	0.00694767	Fscn1	ENSMUSG00000029581	606.558	653.993	209.569
737.824	-1.26787	0.4199	-3.01946	0.00253227	0.0490122	Pcolce	ENSMUSG00000029718	1076.62	756.475	380.382
168.11	1.8491	0.529162	3.49438	0.000475161	0.0146836	Agfg2	ENSMUSG00000029722	86.2114	93.7165	324.401
710.222	1.5196	0.410498	3.70185	0.00021403	0.00804962	Abcg2	ENSMUSG00000029802	505.979	370.147	1254.54
745.806	1.38243	0.387589	3.56673	0.000361462	0.0117435	Abtb1	ENSMUSG00000030083	496.742	474.651	1266.03
324.101	1.91402	0.49124	3.8963	9.76725e-05	0.00449881	Klf15	ENSMUSG00000030087	212.449	125.405	634.448
196.056	3.0877	0.522482	5.90969	3.42756e-09	8.04646e-07	Aldh1l1	ENSMUSG00000030088	48.2373	63.3767	476.554
324.646	1.43589	0.447634	3.20773	0.00133785	0.0315087	Xpc	ENSMUSG00000030094	218.607	195.524	559.807
254.932	-1.89805	0.496458	-3.82318	0.00013174	0.00563156	Edem1	ENSMUSG00000030104	356.135	318.232	90.4304
4471.83	-1.79212	0.366328	-4.89213	9.97504e-07	0.000100824	Plxnd1	ENSMUSG00000030123	6677.27	5045.86	1692.34
984.747	-2.20078	0.464349	-4.7395	2.14244e-06	0.000197362	Tuba8	ENSMUSG00000030137	907.272	1757.02	289.951
23.0734	-7.03629	2.32236	-3.0298	0.00244713	0.0481324	Klrk1	ENSMUSG00000030149	30.7898	38.4305	0
434.373	3.15792	0.462104	6.83379	8.27028e-12	4.29907e-09	Clec12b	ENSMUSG00000030158	147.791	91.6939	1063.63
758.667	1.33367	0.387073	3.44552	0.000569965	0.0167593	Gabarapl1	ENSMUSG00000030161	518.294	488.809	1268.9
680.198	1.67763	0.399082	4.20372	2.62564e-05	0.00157268	Adipor2	ENSMUSG00000030168	357.161	427.455	1255.98
813.16	-2.88027	0.474056	-6.0758	1.23371e-09	3.3253e-07	Emp1	ENSMUSG00000030208	1490.22	794.231	155.023
1956.38	-1.74681	0.464986	-3.75668	0.000172182	0.00686605	Mgp	ENSMUSG00000030218	3493.61	1614.76	760.763
256.526	1.64821	0.486832	3.38558	0.00071027	0.019919	Mtmr14	ENSMUSG00000030269	173.449	126.753	469.377
838.834	1.74511	0.382127	4.56684	4.95133e-06	0.000375542	Tmtc1	ENSMUSG00000030306	477.241	463.189	1576.07
891.369	3.10193	0.497307	6.23747	4.44713e-10	1.29456e-07	Timp4	ENSMUSG00000030317	147.791	355.988	2170.33
500.872	-2.8922	0.478455	-6.04487	1.49535e-09	3.95723e-07	Ift122	ENSMUSG00000030323	861.087	546.792	94.7366
410.8	1.47403	0.429534	3.43169	0.000599833	0.0174457	Mtmr10	ENSMUSG00000030522	278.134	238	716.266
350.876	2.03075	0.454003	4.47298	7.71384e-06	0.000558582	Fah	ENSMUSG00000030630	198.081	148.328	706.218
84.6459	-2.23392	0.728758	-3.06538	0.00217393	0.044069	Rab30	ENSMUSG00000030643	112.896	116.64	24.4018
1744.66	2.39811	0.38496	6.22949	4.67941e-10	1.33547e-07	Sult1a1	ENSMUSG00000030711	599.374	839.404	3795.2
1078.53	1.68233	0.378638	4.44311	8.86685e-06	0.000619617	Myh14	ENSMUSG00000030739	569.611	672.197	1993.77
2806.63	-1.19421	0.35873	-3.32899	0.000871609	0.0228994	Fus	ENSMUSG00000030795	3167.24	3742.59	1510.04
342.145	1.66681	0.451323	3.69317	0.000221475	0.00820245	Ate1	ENSMUSG00000030850	174.475	221.818	630.142
7218.83	2.64067	0.344733	7.66007	1.85837e-14	1.5911e-11	Tacc2	ENSMUSG00000030852	2482.68	2775.76	16398
406.663	-2.24519	0.495381	-4.53225	5.83574e-06	0.000431163	Cpxm2	ENSMUSG00000030862	693.796	409.926	116.268
3140.9	3.41139	0.380344	8.96921	2.98644e-19	1.08669e-15	Vwa3a	ENSMUSG00000030889	880.587	611.517	7930.6
36.5921	3.84188	0.988634	3.88605	0.000101887	0.00461576	Umod	ENSMUSG00000030963	8.21061	5.39376	96.172
210.402	-3.24444	0.618616	-5.24468	1.56555e-07	2.05284e-05	Mki67	ENSMUSG00000031004	385.898	213.728	31.5789
1042.11	-1.77285	0.37968	-4.66932	3.02201e-06	0.000263385	LTO1	ENSMUSG00000031072	1366.04	1361.25	399.042
583.024	-1.34092	0.438221	-3.05992	0.00221395	0.0445083	Rbmx	ENSMUSG00000031134	590.137	870.418	288.516
811.015	2.2419	0.391634	5.72448	1.03752e-08	2.18856e-06	Phka2	ENSMUSG00000031295	395.135	328.345	1709.56
2414.98	1.11577	0.354076	3.15123	0.00162585	0.0361286	Pdha1	ENSMUSG00000031299	1664.7	1812.3	3767.93
4191.37	1.05982	0.350163	3.02665	0.00247284	0.0483766	Rps4x	ENSMUSG00000031320	2869.61	3286.82	6417.69
365.522	2.06537	0.435977	4.73734	2.16546e-06	0.000198228	Ctps2	ENSMUSG00000031360	172.423	182.039	742.103
1828.58	1.47575	0.3586	4.1153	3.86675e-05	0.00213994	Mcf2l	ENSMUSG00000031442	1186.43	1108.42	3190.9
8015.13	1.27315	0.388166	3.2799	0.00103843	0.0260593	Myom2	ENSMUSG00000031461	4228.46	6658.59	13158.3
5345.83	-1.13314	0.36031	-3.14491	0.00166139	0.036806	Col4a1	ENSMUSG00000031502	7346.44	5714.01	2977.03
6011.28	-1.16461	0.378826	-3.07426	0.00211026	0.0430086	Sorbs2	ENSMUSG00000031626	8777.14	5968.19	3288.51
840.949	-3.0966	0.470225	-6.58536	4.53799e-11	1.73817e-08	Adcy7	ENSMUSG00000031659	1539.49	844.123	139.234
407.96	1.61096	0.434828	3.70482	0.000211537	0.0080188	Bbs2	ENSMUSG00000031755	268.897	215.75	739.232
25.4586	4.21564	1.17665	3.58274	0.000340008	0.0112377	Slc12a3	ENSMUSG00000031766	4.1053	3.3711	68.8993
958.374	1.66908	0.387331	4.30919	1.63855e-05	0.00105062	Herpud1	ENSMUSG00000031770	494.689	614.888	1765.55
1109.33	1.4426	0.380694	3.78941	0.000151007	0.00623528	Adgrg1	ENSMUSG00000031785	634.269	776.027	1917.7
625.425	-1.81223	0.430081	-4.21371	2.51215e-05	0.00151831	Mmp15	ENSMUSG00000031790	685.586	956.718	233.971
2347.95	-1.19395	0.372086	-3.20879	0.00133293	0.0314439	Tpm4	ENSMUSG00000031799	3271.93	2508.77	1263.15
4815.86	-1.95019	0.40615	-4.80165	1.57365e-06	0.000148731	Acta1	ENSMUSG00000031972	8045.37	4747.18	1655.02
42.1941	-7.89753	2.27917	-3.46509	0.000530047	0.0158742	Adamts8	ENSMUSG00000031994	103.659	22.9235	0
108.656	-2.07996	0.658415	-3.15905	0.00158285	0.0355531	Thy1	ENSMUSG00000032011	156.002	135.518	34.4497
272.44	2.49545	0.547278	4.55975	5.12153e-06	0.000382276	Dixdc1	ENSMUSG00000032064	66.7112	146.306	604.305
1243.49	-1.71659	0.485542	-3.53541	0.000407145	0.0129211	Tagln	ENSMUSG00000032085	2249.71	988.406	492.343
206.097	-1.86574	0.529918	-3.52081	0.000430232	0.0135801	Hyou1	ENSMUSG00000032115	246.318	297.331	74.6409
944.423	-1.5609	0.384562	-4.05889	4.93061e-05	0.00258148	Mcam	ENSMUSG00000032135	1264.43	1158.31	410.525
232.575	-2.19033	0.514057	-4.26087	2.03635e-05	0.00128307	Ulk3	ENSMUSG00000032308	307.898	320.929	68.8993
1219.26	2.33908	0.401479	5.82615	5.67217e-09	1.23221e-06	Etfa	ENSMUSG00000032314	417.715	617.585	2622.48
244.666	3.87961	0.594094	6.53029	6.56437e-11	2.38861e-08	Cyp1a1	ENSMUSG00000032315	22.5792	64.0509	647.367
314.257	-1.99781	0.498998	-4.00365	6.23726e-05	0.00309841	Loxl1	ENSMUSG00000032334	502.9	335.087	104.784
49.7219	-3.02919	0.980741	-3.08867	0.00201054	0.0416858	Hcn4	ENSMUSG00000032338	67.7375	72.8157	8.61242
603.874	1.54931	0.405428	3.8214	0.000132694	0.00563156	Mlip	ENSMUSG00000032355	334.582	400.487	1076.55
2007.15	2.1912	0.388876	5.6347	1.75361e-08	3.36375e-06	Plscr2	ENSMUSG00000032372	744.086	1088.86	4188.5
413.246	1.49226	0.429292	3.47609	0.000508774	0.0154275	Tfdp2	ENSMUSG00000032411	237.081	277.779	724.878
354.869	2.99919	0.448157	6.69228	2.19716e-11	9.99366e-09	Pth1r	ENSMUSG00000032492	117.001	96.4134	851.194
318.838	-1.55405	0.465955	-3.33519	0.000852402	0.0225987	Manf	ENSMUSG00000032575	377.688	439.591	139.234
5220.19	1.10538	0.350501	3.15372	0.00161203	0.0359863	Rbm5	ENSMUSG00000032580	4080.67	3464.14	8115.77
44.6796	-3.48315	1.0927	-3.18765	0.00143434	0.0328469	Amigo3	ENSMUSG00000032593	59.5269	68.7704	5.74161
3092.31	1.40612	0.358602	3.92113	8.81332e-05	0.00409833	Ip6k1	ENSMUSG00000032594	2190.18	1800.17	5286.59
489.166	2.00651	0.429892	4.66748	3.04918e-06	0.000263963	Slc25a20	ENSMUSG00000032602	207.318	279.801	980.38
885.116	-1.48759	0.392527	-3.78976	0.000150791	0.00623528	Atxn2l	ENSMUSG00000032637	1028.38	1225.06	401.913
3058.17	1.80226	0.350476	5.14233	2.71356e-07	3.3471e-05	Ablim3	ENSMUSG00000032735	1738.6	1605.32	5830.61
279.249	3.81487	0.474632	8.03753	9.16672e-16	1.02632e-12	Kap	ENSMUSG00000032758	52.3426	51.9149	733.491
1135.01	-1.31057	0.37572	-3.48815	0.000486374	0.0149834	Gng11	ENSMUSG00000032766	1359.88	1473.84	571.29
420.868	1.28993	0.426012	3.02793	0.00246238	0.0482367	Fbxw8	ENSMUSG00000032867	265.818	302.05	694.735
1217.65	-1.41856	0.372019	-3.81315	0.000137206	0.00580533	Micall1	ENSMUSG00000033039	1537.44	1539.92	575.596
2626.37	1.52322	0.35226	4.32413	1.53134e-05	0.000999489	Pygb	ENSMUSG00000033059	1557.96	1674.76	4646.4
2704.05	1.71108	0.39217	4.3631	1.28233e-05	0.000858362	Tbc1d4	ENSMUSG00000033083	1213.12	1862.2	5036.83
584.403	2.77585	0.439272	6.31922	2.62894e-10	8.89865e-08	Gstt2	ENSMUSG00000033318	153.949	241.371	1357.89
1047.97	2.15249	0.380852	5.65179	1.58783e-08	3.1231e-06	Lpar6	ENSMUSG00000033446	444.399	530.611	2168.89
200.601	-2.7469	0.669477	-4.10305	4.07737e-05	0.00223106	Igf2bp2	ENSMUSG00000033581	408.478	151.699	41.6267
313.539	1.70771	0.515798	3.31082	0.000930221	0.0239211	Pank1	ENSMUSG00000033610	121.106	235.303	584.209
821.327	1.68222	0.41454	4.05804	4.94872e-05	0.00258167	Ucp2	ENSMUSG00000033685	564.479	382.283	1517.22
113.091	-3.22215	0.730059	-4.41355	1.01689e-05	0.000694875	Egr3	ENSMUSG00000033730	191.923	130.124	17.2248
103.648	-3.70515	0.784062	-4.72558	2.29459e-06	0.000208736	B3galt2	ENSMUSG00000033849	145.738	153.722	11.4832
89.532	2.57701	0.662916	3.88739	0.00010133	0.00461576	Ston1	ENSMUSG00000033855	37.974	29.6657	200.956
44.5149	-3.47414	1.09672	-3.16775	0.00153625	0.0347746	Ypel4	ENSMUSG00000034059	71.8428	55.9602	5.74161
455.958	-1.4556	0.433948	-3.35433	0.000795569	0.0216036	Zfc3h1	ENSMUSG00000034163	524.452	632.418	211.004
1480.34	1.98757	0.405848	4.89732	9.71512e-07	9.88836e-05	Arhgap27	ENSMUSG00000034255	909.325	580.503	2951.19
1066.07	1.72337	0.385611	4.46919	7.85151e-06	0.000565736	Fhod3	ENSMUSG00000034295	531.637	674.22	1992.34
51.6238	-4.71998	1.34298	-3.51457	0.000440473	0.013817	Scara3	ENSMUSG00000034463	112.896	39.1047	2.87081
224.372	-2.03269	0.540789	-3.75875	0.000170767	0.00683312	Poglut3	ENSMUSG00000034487	359.214	240.696	73.2055
504.462	-1.59126	0.426594	-3.73014	0.000191371	0.00745322	Inpp5j	ENSMUSG00000034570	706.112	591.965	215.31
745.296	1.90468	0.397623	4.79016	1.66647e-06	0.000156487	Pik3ip1	ENSMUSG00000034614	431.057	347.897	1456.93
122.808	1.87549	0.587171	3.19411	0.00140262	0.032405	Itga2b	ENSMUSG00000034664	70.8165	59.3313	238.277
68.5312	-2.73909	0.845419	-3.23992	0.00119563	0.0288677	Fam171a2	ENSMUSG00000034685	75.9481	115.292	14.354
1198.67	1.70538	0.369828	4.61126	4.00229e-06	0.000321841	Colgalt1	ENSMUSG00000034807	658.901	707.931	2229.18
1036.37	1.27698	0.388358	3.28815	0.00100848	0.0255721	Art3	ENSMUSG00000034842	613.743	791.534	1703.82
101.951	-3.06274	0.772583	-3.96429	7.36148e-05	0.00358349	Plvap	ENSMUSG00000034845	188.844	99.7845	17.2248
1114.23	1.93287	0.375333	5.14974	2.60847e-07	3.27295e-05	Fam214a	ENSMUSG00000034858	612.716	536.679	2193.3
1610.98	1.48921	0.364038	4.09081	4.29866e-05	0.00233459	Sidt2	ENSMUSG00000034908	1066.35	944.582	2822
9640.58	1.58493	0.343143	4.61887	3.85838e-06	0.000313736	Ushbp1	ENSMUSG00000034911	6106.64	5462.53	17352.6
129.805	-2.12315	0.679476	-3.1247	0.00177989	0.0389569	Atcay	ENSMUSG00000034958	113.922	235.303	40.1913
10007.4	1.1943	0.340098	3.51164	0.000445346	0.0139398	Eef2	ENSMUSG00000034994	6837.38	7164.26	16020.5
50.5713	-4.10175	1.16517	-3.5203	0.000431056	0.0135801	Ccl5	ENSMUSG00000035042	52.3426	95.065	4.30621
113.052	2.38773	0.603502	3.95646	7.60694e-05	0.00366619	1700020L24Rik	ENSMUSG00000035085	45.1583	48.5438	245.454
192.179	1.83188	0.513782	3.56548	0.000363189	0.0117733	Eva1a	ENSMUSG00000035104	113.922	93.7165	368.898
361.787	1.49055	0.446689	3.33689	0.000847224	0.0225436	Wnk4	ENSMUSG00000035112	198.081	252.832	634.448
1164.07	1.37407	0.37797	3.63539	0.000277556	0.00975805	Tanc1	ENSMUSG00000035168	832.35	689.053	1970.81
221.602	1.78941	0.520686	3.43664	0.000588974	0.0172139	Fam124a	ENSMUSG00000035184	149.844	94.3908	420.573
111.125	-2.85373	0.708593	-4.02732	5.6417e-05	0.00290159	Lcat	ENSMUSG00000035237	185.765	126.079	21.531
120.691	-2.31368	0.681216	-3.39639	0.000682803	0.0192228	Ssc5d	ENSMUSG00000035279	210.397	118.663	33.0143
25.5956	-7.18275	2.2973	-3.12661	0.00176835	0.0388369	Ccl7	ENSMUSG00000035373	41.053	35.7336	0
1616.8	-2.07734	0.377592	-5.50154	3.76486e-08	6.26833e-06	Leng8	ENSMUSG00000035545	1933.6	2402.92	513.874
1122.27	-1.37626	0.450049	-3.05802	0.00222808	0.0447306	Ndufa3	ENSMUSG00000035674	980.141	1842.64	544.018
427.079	2.23377	0.431348	5.17858	2.23582e-07	2.82977e-05	Thrsp	ENSMUSG00000035686	211.423	171.252	898.562
204.165	-1.98024	0.52855	-3.74655	0.000179281	0.00711018	Isg15	ENSMUSG00000035692	265.818	277.779	68.8993
2016.15	-2.55642	0.473471	-5.39931	6.68989e-08	1.03587e-05	Acta2	ENSMUSG00000035783	3850.77	1723.98	473.683
1513.37	2.90683	0.437263	6.64779	2.97518e-11	1.27364e-08	Pim3	ENSMUSG00000035828	331.503	622.979	3585.64
135.95	1.98153	0.608478	3.25654	0.00112779	0.027822	Ttc38	ENSMUSG00000035944	48.2373	88.3228	271.291
403.844	2.3377	0.433156	5.3969	6.7801e-08	1.03878e-05	H1f2	ENSMUSG00000036181	157.028	186.085	868.419
2322.97	-2.2012	0.411611	-5.34777	8.90457e-08	1.28323e-05	Igfbp7	ENSMUSG00000036256	3916.46	2369.21	683.252
355.938	-1.9142	0.592616	-3.23009	0.00123753	0.0295767	Lum	ENSMUSG00000036446	694.822	248.113	124.88
1130.3	1.57997	0.406567	3.88614	0.000101852	0.00461576	Arhgap26	ENSMUSG00000036452	541.9	816.48	2032.53
2291.85	-1.47114	0.378962	-3.88203	0.000103587	0.00465341	Ndrg4	ENSMUSG00000036564	2463.18	3361.66	1050.71
546.521	-2.1057	0.517236	-4.07106	4.67997e-05	0.00249237	H2-Aa	ENSMUSG00000036594	458.768	1009.98	170.813
174.177	1.7604	0.524375	3.35714	0.000787521	0.0215205	Rfxap	ENSMUSG00000036615	91.343	102.481	328.707
973.457	1.20755	0.388224	3.11045	0.001868	0.0397504	Dennd3	ENSMUSG00000036661	756.402	599.381	1564.59
856.542	2.54719	0.385011	6.6159	3.69296e-11	1.49308e-08	Pnpla7	ENSMUSG00000036833	308.924	345.875	1914.83
399.407	-1.91064	0.444609	-4.29735	1.72852e-05	0.00110345	C1qa	ENSMUSG00000036887	510.084	547.466	140.669
5073.82	1.42583	0.343506	4.15082	3.3128e-05	0.00189089	Tns2	ENSMUSG00000037003	3266.79	3228.84	8725.81
113.721	-4.27399	0.848332	-5.03811	4.70163e-07	5.26402e-05	Apln	ENSMUSG00000037010	126.238	206.311	8.61242
92.5578	-3.04894	0.775739	-3.93037	8.48142e-05	0.00398573	Mycn	ENSMUSG00000037169	158.054	103.83	15.7894
168.993	-1.92576	0.601158	-3.20342	0.00135806	0.0318302	Islr	ENSMUSG00000037206	284.292	163.835	58.8515
1525.58	1.23778	0.372983	3.31861	0.000904659	0.0235551	Mxd4	ENSMUSG00000037235	1162.83	937.84	2476.07
6615.63	-1.53807	0.352488	-4.36348	1.28011e-05	0.000858362	Rsrp1	ENSMUSG00000037266	7654.34	9277.26	2915.3
190.505	1.60433	0.515369	3.11297	0.00185216	0.0397504	Mfsd2b	ENSMUSG00000037336	125.212	101.807	344.497
269.074	2.35825	0.51641	4.56663	4.95639e-06	0.000375542	Serpine1	ENSMUSG00000037411	145.738	81.5806	579.903
165.562	2.7012	0.557229	4.84756	1.24991e-06	0.000122922	Gpr160	ENSMUSG00000037661	46.1847	70.1189	380.382
785.47	1.63009	0.39206	4.15776	3.21383e-05	0.00185624	Inf2	ENSMUSG00000037679	503.926	421.387	1431.1
91.5444	-2.26851	0.710701	-3.19193	0.00141327	0.0325055	Vopp1	ENSMUSG00000037788	115.975	132.821	25.8372
30.4425	-7.43476	2.26161	-3.28738	0.00101123	0.0255973	Pcdh18	ENSMUSG00000037892	44.132	47.1954	0
367.838	-1.44831	0.450254	-3.21665	0.00129696	0.0306946	Sirpa	ENSMUSG00000037902	501.873	430.826	170.813
862.814	2.17994	0.381763	5.71017	1.12861e-08	2.34669e-06	Acer2	ENSMUSG00000038007	406.425	386.328	1795.69
499.868	1.32092	0.417331	3.16516	0.00154996	0.0350288	Phf20	ENSMUSG00000038116	364.346	302.725	832.534
2720.94	1.90644	0.360491	5.28847	1.2334e-07	1.67778e-05	Snrk	ENSMUSG00000038145	1560.02	1280.34	5322.47
617.091	3.16513	0.411572	7.69033	1.46759e-14	1.42405e-11	Mylip	ENSMUSG00000038175	148.817	188.107	1514.35
1080.48	-1.39788	0.410455	-3.4057	0.000659951	0.0187298	Mical2	ENSMUSG00000038244	1627.75	1096.96	516.745
946.527	1.25487	0.385306	3.25681	0.00112674	0.027822	Iffo1	ENSMUSG00000038271	709.191	585.897	1544.49
1478.44	1.60848	0.362634	4.43556	9.18341e-06	0.000633481	Sesn1	ENSMUSG00000038332	889.824	867.047	2678.46
1284.27	1.38634	0.376126	3.68584	0.000227948	0.00833615	Mlxip	ENSMUSG00000038342	751.27	918.287	2183.25
5527.4	2.38543	0.361962	6.59027	4.39037e-11	1.72707e-08	Txnip	ENSMUSG00000038393	1984.91	2604.51	11992.8
364.94	-2.15248	0.558143	-3.8565	0.000115024	0.00510023	Pmepa1	ENSMUSG00000038400	687.638	296.657	110.526
642.322	-1.72985	0.480359	-3.60115	0.000316808	0.0106987	Egr1	ENSMUSG00000038418	570.637	1103.7	252.631
214.307	-1.61014	0.516936	-3.11478	0.00184082	0.0396884	BC028528	ENSMUSG00000038543	297.634	254.855	90.4304
308.143	-1.63871	0.504612	-3.24746	0.00116441	0.0284362	Creb3l2	ENSMUSG00000038648	490.584	306.096	127.751
284.433	-1.7033	0.5606	-3.03834	0.00237883	0.0470433	Mybpc2	ENSMUSG00000038670	503.926	235.977	113.397
792.388	-1.2364	0.396435	-3.11879	0.00181596	0.0395086	Josd2	ENSMUSG00000038695	894.956	1065.94	416.267
126.902	1.84159	0.592067	3.11045	0.00186804	0.0397504	Garnl3	ENSMUSG00000038860	80.0534	56.6345	244.018
316.564	1.67472	0.454846	3.68196	0.000231451	0.00844304	Plcl2	ENSMUSG00000038910	165.238	200.243	584.209
57.8831	-2.81731	0.905389	-3.11171	0.00186008	0.0397504	Prc1	ENSMUSG00000038943	93.3956	68.7704	11.4832
274.38	-2.14968	0.527284	-4.0769	4.56406e-05	0.00245129	Itga9	ENSMUSG00000039115	456.715	283.172	83.2534
353.618	-1.40989	0.453022	-3.1122	0.001857	0.0397504	Fam102a	ENSMUSG00000039157	478.268	414.645	167.942
747.787	1.30239	0.387131	3.36422	0.000767608	0.0212002	Ube2h	ENSMUSG00000039159	509.058	495.552	1238.75
181.148	-2.58837	0.633753	-4.08419	4.42308e-05	0.00239323	Tgfb2	ENSMUSG00000039239	336.635	165.184	41.6267
1852.63	-1.39086	0.362108	-3.84101	0.000122527	0.00533948	Synpo2l	ENSMUSG00000039376	2443.68	2224.25	889.95
325.566	2.47853	0.454482	5.45352	4.93822e-08	7.81259e-06	Ppl	ENSMUSG00000039457	115.975	141.586	719.137
35.4067	-7.65368	2.23655	-3.4221	0.000621395	0.0178391	Kcne1	ENSMUSG00000039639	48.2373	57.9829	0
1587.6	-2.43468	0.491089	-4.95772	7.13248e-07	7.46858e-05	Cpeb3	ENSMUSG00000039652	1289.07	3070.4	403.348
2417.65	1.23502	0.357017	3.45928	0.000541618	0.0161203	Txlnb	ENSMUSG00000039891	1552.83	1778.59	3921.52
2898.38	1.81514	0.362402	5.00863	5.48183e-07	5.95433e-05	Plcb4	ENSMUSG00000039943	1751.94	1399.68	5543.53
2124.69	-1.17481	0.379324	-3.09713	0.00195407	0.0411599	Ifi203	ENSMUSG00000039997	3007.13	2211.44	1155.5
300.913	-3.59178	0.670034	-5.3606	8.29448e-08	1.21946e-05	Thbs1	ENSMUSG00000040152	655.822	211.031	35.8851
1076.7	2.49627	0.382952	6.51851	7.10112e-11	2.5209e-08	Fmo2	ENSMUSG00000040170	466.978	378.912	2384.2
2223.91	1.32294	0.353625	3.74107	0.000183236	0.00720809	Fmo1	ENSMUSG00000040181	1492.28	1471.82	3707.65
5263.62	1.71291	0.367071	4.66642	3.06491e-06	0.000263963	Btnl9	ENSMUSG00000040283	3448.45	2535.74	9806.67
135.669	2.04763	0.567488	3.60823	0.000308287	0.0105579	Kcna2	ENSMUSG00000040724	70.8165	62.0282	274.162
461.288	1.94832	0.416436	4.67857	2.88887e-06	0.000256388	Ppp1r13l	ENSMUSG00000040734	237.081	235.303	911.481
520.205	1.91386	0.516327	3.70669	0.000209984	0.00800085	Slc25a34	ENSMUSG00000040740	161.133	378.912	1020.57
242.958	-2.01318	0.509967	-3.94766	7.89177e-05	0.00375375	Zmynd15	ENSMUSG00000040829	292.503	355.988	80.3825
83.8435	-3.05061	0.82699	-3.6888	0.000225311	0.00826045	Mgl2	ENSMUSG00000040950	82.1061	155.071	14.354
195.853	-1.74695	0.554038	-3.15312	0.00161537	0.0360056	Hectd2	ENSMUSG00000041180	305.845	205.637	76.0763
1000.47	2.00405	0.381786	5.24913	1.5282e-07	2.02209e-05	Uspl1	ENSMUSG00000041264	541.9	457.121	2002.39
48.1947	-8.09007	2.24464	-3.60418	0.000313142	0.0106242	Inhba	ENSMUSG00000041324	112.896	31.6883	0
3157.49	1.59422	0.358133	4.45147	8.52826e-06	0.000599656	Myzap	ENSMUSG00000041361	1704.73	2069.18	5698.55
1311.33	-1.18923	0.386002	-3.0809	0.00206379	0.0423674	Tardbp	ENSMUSG00000041459	1397.86	1828.48	707.654
1562.52	1.19608	0.377051	3.1722	0.00151288	0.0343526	Nop53	ENSMUSG00000041560	952.43	1231.8	2503.34
59.0459	3.36358	0.833691	4.03456	5.47047e-05	0.0028235	Sdk2	ENSMUSG00000041592	20.5265	8.76486	147.846
280.621	1.61535	0.463619	3.48423	0.000493562	0.0151557	Cdc42ep4	ENSMUSG00000041598	154.975	177.32	509.568
439.699	-1.87846	0.43459	-4.32236	1.54366e-05	0.00100303	Kctd12b	ENSMUSG00000041633	590.137	571.064	157.894
1071.45	-3.30185	0.470209	-7.0221	2.18562e-12	1.32549e-09	Gck	ENSMUSG00000041798	2011.6	1047.74	155.023
201.338	-1.85912	0.531736	-3.49633	0.000471707	0.0146079	Slc16a6	ENSMUSG00000041920	244.266	286.543	73.2055
7350.93	2.56155	0.34613	7.40053	1.35638e-13	9.401e-11	Acacb	ENSMUSG00000042010	2602.76	2977.35	16472.7
480.949	-1.95135	0.450871	-4.32796	1.50498e-05	0.000986713	Vwa1	ENSMUSG00000042116	747.165	530.611	165.071
2062.82	3.89494	0.363046	10.7285	7.47837e-27	5.44238e-23	Rassf4	ENSMUSG00000042129	394.109	339.807	5454.53
42.8727	-3.85098	1.1779	-3.26936	0.0010779	0.0267271	Esm1	ENSMUSG00000042379	63.6322	60.6798	4.30621
142.513	-2.389	0.635614	-3.75857	0.000170887	0.00683312	Cux2	ENSMUSG00000042589	150.87	239.348	37.3205
286.041	-1.82173	0.504644	-3.60993	0.000306279	0.0105139	Gpr153	ENSMUSG00000042804	448.504	303.399	106.22
372.619	-1.57312	0.449258	-3.50159	0.000462494	0.0143531	Nrep	ENSMUSG00000042834	510.084	447.008	160.765
205.308	-2.13305	0.639364	-3.3362	0.000849321	0.0225581	NA	ENSMUSG00000042962	154.975	397.79	63.1577
833.396	1.3889	0.405048	3.42897	0.00060588	0.0174972	Sbk1	ENSMUSG00000042978	453.636	628.373	1418.18
881.766	1.47095	0.407874	3.60639	0.000310483	0.0106082	Tmem82	ENSMUSG00000043085	454.662	653.319	1537.32
73.8498	-2.44096	0.786524	-3.10348	0.0019126	0.0405209	Fam129c	ENSMUSG00000043243	111.869	91.0197	18.6602
101.881	-3.07034	0.810761	-3.78699	0.000152485	0.00625187	Prr33	ENSMUSG00000043795	82.1061	206.311	17.2248
4037.72	-1.57998	0.371036	-4.25829	2.05994e-05	0.00129234	Adamtsl5	ENSMUSG00000043822	5986.56	4391.19	1735.4
96.4828	-4.62227	1.00002	-4.62218	3.79728e-06	0.000310502	Mgat5b	ENSMUSG00000043857	198.081	85.6259	5.74161
4389.35	1.57798	0.378016	4.17437	2.98809e-05	0.0017537	Als2cl	ENSMUSG00000044037	3127.21	2156.15	7884.67
3866.33	-1.26604	0.389447	-3.25086	0.00115056	0.0282877	S100a1	ENSMUSG00000044080	3791.25	5811.1	1996.65
245.113	1.74905	0.481552	3.63212	0.000281107	0.00985906	Il20rb	ENSMUSG00000044244	149.844	124.731	460.764
876.485	-3.6539	0.417846	-8.74462	2.23765e-18	6.5138e-15	Aplnr	ENSMUSG00000044338	1175.14	1353.83	100.478
90.8663	-2.88738	0.764368	-3.77748	0.000158423	0.00642298	Sstr3	ENSMUSG00000044933	150.87	104.504	17.2248
1794.89	1.63351	0.357869	4.56456	5.00551e-06	0.000375542	Preb	ENSMUSG00000045302	1051.98	1058.53	3274.15
97.1344	-2.75759	0.73637	-3.74485	0.000180504	0.00713921	Cxcr4	ENSMUSG00000045382	110.843	160.464	20.0956
884.676	-1.19236	0.390529	-3.05318	0.00226431	0.0453302	Zfp629	ENSMUSG00000045639	997.589	1179.88	476.554
258.405	-2.08059	0.562685	-3.69761	0.000217641	0.00814337	Togaram2	ENSMUSG00000045761	458.768	234.628	81.818
74.8576	3.03151	0.739196	4.10109	4.11211e-05	0.00224164	Teddm2	ENSMUSG00000045968	15.3949	28.3172	180.861
710.91	-1.58805	0.438229	-3.6238	0.000290302	0.0100837	Bst2	ENSMUSG00000046718	711.244	1117.18	304.305
190.452	-2.84214	0.648974	-4.37944	1.18987e-05	0.000809278	Ppp1r3b	ENSMUSG00000046794	165.238	368.798	37.3205
203.138	-2.0417	0.534284	-3.82137	0.000132712	0.00563156	Ckap4	ENSMUSG00000046841	251.45	291.937	66.0285
266.785	1.52594	0.466252	3.27278	0.00106496	0.0264965	Arl4a	ENSMUSG00000047446	168.317	159.79	472.247
102.61	-2.12548	0.702795	-3.02433	0.00249185	0.0485528	Lxn	ENSMUSG00000047557	172.423	103.83	31.5789
1107.33	-1.23762	0.39431	-3.13869	0.00169706	0.0374252	Sned1	ENSMUSG00000047793	1173.09	1567.56	581.338
716.668	-3.46115	0.498986	-6.93637	4.02296e-12	2.25209e-09	Col6a3	ENSMUSG00000048126	1360.91	695.795	93.3012
37.2767	3.16973	1.00584	3.15134	0.00162524	0.0361286	Olfr1394	ENSMUSG00000048378	5.13163	14.8328	91.8658
1102.56	2.65135	0.459454	5.77065	7.89659e-09	1.69022e-06	Depp1	ENSMUSG00000048489	535.742	264.294	2507.65
65.9821	-3.22769	0.899122	-3.58983	0.0003309	0.0110973	Arhgap30	ENSMUSG00000048865	78.0008	109.898	10.0478
209.28	-1.65387	0.520326	-3.17852	0.0014803	0.0336652	Zfp710	ENSMUSG00000048897	252.476	289.24	86.1242
89.0224	-4.18352	0.983103	-4.25543	2.0865e-05	0.00130339	Ccr2	ENSMUSG00000049103	67.7375	192.153	7.17701
635.916	2.29065	0.427647	5.3564	8.48958e-08	1.23566e-05	Tecrl	ENSMUSG00000049537	221.686	331.042	1355.02
810.692	1.38612	0.38505	3.59986	0.000318393	0.0107273	2810025M15Rik	ENSMUSG00000049881	503.926	550.163	1377.99
349.362	-2.26195	0.495517	-4.56484	4.99884e-06	0.000375542	Apol10b	ENSMUSG00000050014	374.609	574.435	99.0428
138.076	3.11885	0.646932	4.82098	1.42858e-06	0.000135902	Scd4	ENSMUSG00000050195	55.4216	22.9235	335.884
281.594	1.74896	0.460276	3.79981	0.000144808	0.00605532	Prag1	ENSMUSG00000050271	156.002	159.116	529.664
88.8116	-2.61452	0.739568	-3.5352	0.000407473	0.0129211	Pdik1l	ENSMUSG00000050890	132.396	113.943	20.0956
1074.65	2.09968	0.399614	5.25428	1.48605e-07	1.98435e-05	Zfp46	ENSMUSG00000051351	422.846	602.078	2199.04
384.068	-1.48124	0.455351	-3.25295	0.00114212	0.0281279	Crebzf	ENSMUSG00000051451	424.899	552.186	175.119
68.632	-4.12567	1.00513	-4.10462	4.04976e-05	0.00222431	Hspb3	ENSMUSG00000051456	86.2114	113.943	5.74161
269.327	-1.45115	0.480559	-3.01972	0.00253008	0.0490122	Mest	ENSMUSG00000051855	354.082	329.019	124.88
56.3593	-3.21717	0.958021	-3.35814	0.000784682	0.0215086	F730043M19Rik	ENSMUSG00000052125	92.3693	68.0962	8.61242
61.7889	-3.63868	1.00427	-3.6232	0.000290975	0.0100837	Cx3cr1	ENSMUSG00000052336	59.5269	118.663	7.17701
2981.48	1.34024	0.361077	3.71177	0.000205812	0.00792485	Tnrc6a	ENSMUSG00000052707	2186.07	1761.74	4996.64
256.306	-2.27743	0.568548	-4.00569	6.18372e-05	0.00308233	Map1b	ENSMUSG00000052727	461.847	235.303	71.7701
635.168	-1.90926	0.413788	-4.61411	3.94777e-06	0.000319221	Reep1	ENSMUSG00000052852	766.665	914.916	223.923
1129.05	2.46871	0.39516	6.24737	4.17432e-10	1.27061e-07	Fbxo31	ENSMUSG00000052934	375.635	522.52	2488.99
133.164	-3.03248	0.680595	-4.45563	8.3646e-06	0.000592028	Cntn2	ENSMUSG00000053024	228.871	147.654	22.9664
416.294	1.8359	0.500307	3.66955	0.000242976	0.00877546	Aldh1a1	ENSMUSG00000053279	299.687	149.677	799.519
832.81	2.13411	0.386896	5.51597	3.46863e-08	6.23282e-06	Cbx7	ENSMUSG00000053411	364.346	417.342	1716.74
303.479	1.80894	0.458832	3.94249	8.06384e-05	0.0038231	4732471J01Rik	ENSMUSG00000053714	149.844	180.691	579.903
6193.37	3.14911	0.344364	9.14471	5.97923e-20	2.90092e-16	Lgals4	ENSMUSG00000053964	1638.02	1779.94	15162.2
41.2206	-4.39692	1.32914	-3.30809	0.000939337	0.0239861	Cd8a	ENSMUSG00000053977	53.3689	67.422	2.87081
146.705	1.94192	0.583817	3.32625	0.000880244	0.0230512	Ifi205	ENSMUSG00000054203	56.4479	93.7165	289.951
1086.98	1.42337	0.42752	3.32937	0.000870441	0.0228994	Tmem245	ENSMUSG00000055296	516.242	875.811	1868.89
14428.9	1.71759	0.344873	4.98037	6.34642e-07	6.7425e-05	Tns1	ENSMUSG00000055322	7553.76	8814.75	26918.1
217.417	-1.7433	0.521134	-3.34522	0.000822185	0.0220271	Tafa3	ENSMUSG00000055865	314.056	253.507	84.6888
947.396	3.09063	0.399036	7.74523	9.5407e-15	9.91892e-12	Per2	ENSMUSG00000055866	312.003	229.235	2300.95
55.9432	-8.30731	2.19286	-3.78835	0.000151652	0.00623528	Lman1l	ENSMUSG00000056271	111.869	55.9602	0
133.914	-1.8065	0.599723	-3.01223	0.00259336	0.0495359	Cd248	ENSMUSG00000056481	177.554	173.949	50.2391
9168.06	1.35982	0.344091	3.9519	7.75319e-05	0.00372435	Adgrf5	ENSMUSG00000056492	6392.98	5653.33	15457.9
503.14	1.71315	0.412476	4.15332	3.27687e-05	0.00187775	Elmod3	ENSMUSG00000056698	301.74	270.362	937.318
1185.63	1.25995	0.380035	3.31536	0.000915241	0.0236194	Nbeal2	ENSMUSG00000056724	897.009	722.089	1937.79
422.411	1.3664	0.426968	3.20024	0.00137315	0.0319267	St6galnac2	ENSMUSG00000057286	297.634	256.204	713.395
564.668	2.31494	0.406666	5.69248	1.25205e-08	2.56669e-06	Sphk2	ENSMUSG00000057342	227.844	257.552	1208.61
1746.59	1.52542	0.358894	4.25033	2.1346e-05	0.0013274	Las1l	ENSMUSG00000057421	1050.96	1096.96	3091.86
1098.16	1.24551	0.371306	3.35441	0.000795349	0.0216036	Gstm1	ENSMUSG00000058135	750.244	757.149	1787.08
143.48	2.20301	0.556767	3.95679	7.59635e-05	0.00366619	Spock2	ENSMUSG00000058297	67.7375	62.7024	299.999
135.676	3.66757	0.583128	6.28948	3.18539e-10	1.0303e-07	Kcnt1	ENSMUSG00000058740	27.7108	27.643	351.674
848.945	1.70561	0.382829	4.45526	8.37909e-06	0.000592028	Fam57b	ENSMUSG00000058966	464.926	502.968	1578.94
1610.07	2.76523	0.362412	7.63006	2.34637e-14	1.79744e-11	Vwa8	ENSMUSG00000058997	567.558	530.611	3732.05
1163.63	1.53338	0.375739	4.08097	4.48479e-05	0.00241763	Sh2d3c	ENSMUSG00000059013	770.771	656.016	2064.11
246.992	-2.69605	0.52632	-5.12246	3.0158e-07	3.65791e-05	Csf2ra	ENSMUSG00000059326	310.977	376.889	53.1099
180.162	-1.84617	0.549708	-3.35845	0.000783809	0.0215086	Zfp933	ENSMUSG00000059423	217.581	256.878	66.0285
59.1912	-5.93224	1.72927	-3.43049	0.000602489	0.0174457	Actg2	ENSMUSG00000059430	149.844	26.2946	1.4354
666.134	3.69316	1.21596	3.03722	0.00238768	0.0470903	Dbp	ENSMUSG00000059824	67.7375	199.569	1731.1
420.747	-1.7636	0.509896	-3.45875	0.000542695	0.0161203	H2-Eb1	ENSMUSG00000060586	372.556	727.483	162.2
292.909	-1.67473	0.518266	-3.23142	0.00123179	0.0294915	Trim55	ENSMUSG00000060913	282.24	477.348	119.138
27.2161	-7.27785	2.29992	-3.1644	0.00155406	0.0350288	Retnla	ENSMUSG00000061100	27.7108	53.9376	0
59.2255	2.60146	0.774947	3.35695	0.000788076	0.0215205	Adgrg5	ENSMUSG00000061577	24.6318	19.5524	133.492
1782.5	1.28071	0.372944	3.43407	0.000594591	0.0173432	Cyp2d22	ENSMUSG00000061740	1355.78	1059.2	2932.53
15.9852	5.34886	1.65454	3.23283	0.00122571	0.0294392	Slc22a12	ENSMUSG00000061742	0	2.02266	45.9329
96.5975	2.329	0.700418	3.32515	0.000883698	0.023092	Rufy4	ENSMUSG00000061815	57.4742	25.6204	206.698
267.843	-1.85167	0.574696	-3.222	0.001273	0.0302754	Myl1	ENSMUSG00000061816	485.452	220.47	97.6074
188.204	2.10997	0.518362	4.07047	4.69192e-05	0.00249237	Patj	ENSMUSG00000061859	80.0534	98.4361	386.123
23305	1.61527	0.35624	4.5342	5.78215e-06	0.000429384	Fabp4	ENSMUSG00000062515	11964.9	15648.6	42301.3
3375.96	1.94199	0.377458	5.14492	2.67636e-07	3.32944e-05	Acadm	ENSMUSG00000062908	1430.7	2035.47	6661.7
164.597	-1.76929	0.559145	-3.16428	0.00155469	0.0350288	Hacd1	ENSMUSG00000063275	217.581	213.053	63.1577
885.038	-1.3011	0.384542	-3.38352	0.000715629	0.0199923	Gm8995	ENSMUSG00000063286	1121.77	1085.49	447.846
103.721	-2.55614	0.694516	-3.68046	0.00023281	0.00847139	NA	ENSMUSG00000063388	130.343	156.419	24.4018
1870.6	2.97475	0.364413	8.16312	3.2648e-16	4.31993e-13	Aox1	ENSMUSG00000063558	523.426	614.214	4474.15
432.209	-1.56014	0.435434	-3.58296	0.000339727	0.0112377	Zbtb18	ENSMUSG00000063659	519.321	589.268	188.038
371.383	2.03656	0.437861	4.65115	3.30093e-06	0.000277717	NA	ENSMUSG00000063684	169.344	195.524	749.28
38.0189	3.27453	0.958885	3.41494	0.000637971	0.0182429	Klk1	ENSMUSG00000063903	7.18428	12.136	94.7366
156.843	-1.89151	0.607995	-3.11105	0.00186422	0.0397504	Srrm4	ENSMUSG00000063919	154.975	259.575	55.9807
196.284	1.71691	0.505326	3.39763	0.000679729	0.0191734	Mocs1	ENSMUSG00000064120	114.948	107.875	366.028
1590.9	1.18768	0.391234	3.03572	0.00239962	0.0472618	NA	ENSMUSG00000064346	1317.8	914.242	2540.66
509835	1.52728	0.44812	3.40819	0.000653945	0.0186265	ND5	ENSMUSG00000064367	430013	196524	902969
242897	1.21359	0.354303	3.42529	0.000614141	0.0177006	ND6	ENSMUSG00000064368	190930	146494	391266
23.1434	-7.03352	2.33377	-3.0138	0.00258	0.0494105	Adamtsl1	ENSMUSG00000066113	45.1583	24.2719	0
286.956	-2.49298	0.571453	-4.36254	1.28563e-05	0.000858362	NA	ENSMUSG00000066491	254.529	536.005	70.3347
343.53	2.02336	0.447178	4.52474	6.04685e-06	0.000444504	Rnasel	ENSMUSG00000066800	185.765	154.396	690.429
204.58	-3.0112	0.58636	-5.13541	2.81526e-07	3.44337e-05	S1pr3	ENSMUSG00000067586	234.002	343.852	35.8851
116.065	-2.18514	0.653742	-3.34251	0.000830235	0.0221726	Syngap1	ENSMUSG00000067629	177.554	136.192	34.4497
1124.87	-1.22215	0.378212	-3.23138	0.00123194	0.0294915	Lgals1	ENSMUSG00000068220	1300.35	1478.56	595.692
1353.22	-2.09693	0.375063	-5.59088	2.25926e-08	4.16246e-06	Myadm	ENSMUSG00000068566	1711.91	1922.87	424.879
63.9605	-3.41273	0.92444	-3.69168	0.000222779	0.00822982	Gm4841	ENSMUSG00000068606	84.1587	99.1103	8.61242
2807.52	-1.51987	0.43662	-3.48098	0.00049958	0.015244	Flnc	ENSMUSG00000068699	4728.28	2444.05	1250.24
300.857	2.1298	0.479429	4.44237	8.89728e-06	0.000619617	Cry2	ENSMUSG00000068742	113.922	168.555	620.094
70.4902	3.57924	0.75036	4.77003	1.84196e-06	0.000171857	Col28a1	ENSMUSG00000068794	18.4739	12.136	180.861
787.352	2.59424	0.460427	5.63443	1.75641e-08	3.36375e-06	Selenbp1	ENSMUSG00000068874	200.134	386.328	1775.59
45.4812	-3.50942	1.08714	-3.22811	0.0012461	0.0297327	NA	ENSMUSG00000069379	62.6059	68.0962	5.74161
74.046	-3.01716	0.825679	-3.65416	0.000258029	0.00918244	9930111J21Rik2	ENSMUSG00000069892	106.738	102.481	12.9186
608.735	1.39625	0.398238	3.50605	0.000454803	0.0141749	Ell	ENSMUSG00000070002	385.898	402.509	1037.8
299.941	-1.9216	0.514967	-3.73149	0.000190348	0.00744763	Fat1	ENSMUSG00000070047	493.663	301.376	104.784
1276.21	-2.02942	0.376561	-5.38934	7.07163e-08	1.07216e-05	Ccnd1	ENSMUSG00000070348	1802.23	1608.69	417.702
2663.18	-2.77453	0.361844	-7.66776	1.75028e-14	1.5911e-11	Serpinh1	ENSMUSG00000070436	3975.99	3469.53	544.018
458.627	3.44571	0.423946	8.12771	4.37491e-16	5.3064e-13	Hrct1	ENSMUSG00000071001	102.633	110.572	1162.68
872.767	1.47172	0.382915	3.84345	0.000121316	0.00530255	Arhgef10	ENSMUSG00000071176	518.294	578.481	1521.53
286.7	1.7826	0.459113	3.8827	0.000103305	0.00465341	Zfp777	ENSMUSG00000071477	152.923	163.161	544.018
590.626	1.25175	0.400387	3.12636	0.00176988	0.0388369	Fam189a2	ENSMUSG00000071604	392.056	416.668	963.155
676.55	1.19697	0.396693	3.01738	0.00254967	0.0492181	Eml3	ENSMUSG00000071647	507.005	438.917	1083.73
303.044	-1.91568	0.558457	-3.43031	0.0006029	0.0174457	Fndc1	ENSMUSG00000071984	548.058	254.855	106.22
665.708	-1.47552	0.402649	-3.66455	0.000247778	0.00890472	Tuba1a	ENSMUSG00000072235	889.824	802.996	304.305
507.682	-3.30939	0.540523	-6.12257	9.20782e-10	2.52868e-07	NA	ENSMUSG00000072902	456.715	993.126	73.2055
199.74	-1.68844	0.542428	-3.11274	0.0018536	0.0397504	Sod3	ENSMUSG00000072941	301.74	217.099	80.3825
103.404	4.70545	0.68609	6.85835	6.96582e-12	3.7551e-09	Acot1	ENSMUSG00000072949	8.21061	13.4844	288.516
431.91	-2.38397	0.517576	-4.60602	4.10441e-06	0.000326447	H2-Ab1	ENSMUSG00000073421	398.214	784.118	113.397
22.0095	8.75328	1.88719	4.63826	3.51362e-06	0.000292233	Cyp4f15	ENSMUSG00000073424	0	0	66.0285
582.928	1.65506	0.402317	4.11382	3.89164e-05	0.00214556	D330041H03Rik	ENSMUSG00000073437	355.109	324.3	1069.37
566.258	1.70741	0.4024	4.24305	2.20498e-05	0.00135415	Ifi207	ENSMUSG00000073490	320.214	324.974	1053.59
316.509	-1.64805	0.464109	-3.55101	0.000383758	0.0123031	Ifi213	ENSMUSG00000073491	419.767	399.138	130.622
523.361	1.32494	0.41571	3.18719	0.00143664	0.0328469	Gm5532	ENSMUSG00000073535	383.846	313.512	872.725
523.054	2.11406	0.414507	5.10019	3.39316e-07	4.01523e-05	AI507597	ENSMUSG00000073731	225.792	269.688	1073.68
602.665	1.72892	0.418669	4.12957	3.63449e-05	0.00203462	Mlycd	ENSMUSG00000074064	287.371	392.396	1128.23
565.337	3.62877	0.477074	7.6063	2.82053e-14	2.05264e-11	Adh1	ENSMUSG00000074207	79.0271	155.745	1461.24
789.611	1.87161	0.385427	4.85595	1.19812e-06	0.00011863	Amy1	ENSMUSG00000074264	430.03	407.229	1531.57
790.629	2.49918	0.395929	6.31219	2.75121e-10	9.10088e-08	Gm15441	ENSMUSG00000074398	276.082	343.178	1752.63
377.541	-2.65482	0.477802	-5.55631	2.75537e-08	5.01306e-06	Mir100hg	ENSMUSG00000074415	596.295	453.076	83.2534
9117.12	-2.91978	0.342548	-8.52372	1.54509e-17	3.3356e-14	Myh7b	ENSMUSG00000074652	12556.1	13100.1	1695.21
61.6853	-2.73219	0.8879	-3.07713	0.00209001	0.042785	Foxs1	ENSMUSG00000074676	106.738	65.3993	12.9186
644.325	-1.33316	0.401436	-3.32099	0.000897002	0.0233976	Thbd	ENSMUSG00000074743	794.376	818.503	320.095
2297.51	1.29801	0.353012	3.67694	0.000236045	0.00854636	Hspa12b	ENSMUSG00000074793	1541.54	1550.03	3800.95
129.216	1.78469	0.577589	3.08989	0.00200231	0.0416133	Itpripl1	ENSMUSG00000074825	64.6585	77.5353	245.454
331.343	-1.40522	0.457143	-3.07391	0.00211275	0.0430086	Ptar1	ENSMUSG00000074925	399.241	436.894	157.894
84.8729	-3.60754	0.848948	-4.24943	2.14317e-05	0.0013274	4631405J19Rik	ENSMUSG00000075027	103.659	140.912	10.0478
297.9	-3.1163	0.643228	-4.84478	1.26754e-06	0.000123819	Mir208b	ENSMUSG00000077928	214.502	630.395	48.8037
361.956	-1.81791	0.457641	-3.97234	7.11707e-05	0.00347614	Nrarp	ENSMUSG00000078202	435.162	515.778	134.928
247.115	-2.35538	0.51555	-4.56868	4.90799e-06	0.000375542	AW011738	ENSMUSG00000078349	305.845	369.472	66.0285
1067.09	-1.28895	0.415824	-3.09975	0.00193687	0.0409161	Perm1	ENSMUSG00000078486	1047.88	1609.36	544.018
1130.84	2.61171	0.374292	6.97775	2.99954e-12	1.74633e-09	Bnip3	ENSMUSG00000078566	395.135	440.94	2556.45
1228.55	1.18071	0.369915	3.19185	0.00141367	0.0325055	Ccdc82	ENSMUSG00000079084	905.219	822.548	1957.89
369.826	-1.62151	0.451934	-3.58793	0.000333317	0.0111013	Kdelr2	ENSMUSG00000079111	514.189	440.266	155.023
25.5682	-7.17444	2.34233	-3.06296	0.0021916	0.0443655	Tlr5	ENSMUSG00000079164	58.5006	18.2039	0
49.7303	-3.31076	1.03825	-3.18879	0.00142868	0.0327988	H2-DMb1	ENSMUSG00000079547	52.3426	89.6712	7.17701
25.2908	-7.17249	2.31874	-3.09327	0.00197966	0.0415086	NA	ENSMUSG00000080850	24.6318	51.2407	0
40.4527	2.95282	0.934577	3.15952	0.00158028	0.0355501	NA	ENSMUSG00000080935	16.4212	8.76486	96.172
93.813	3.24992	0.655229	4.95998	7.05017e-07	7.43589e-05	NA	ENSMUSG00000082078	24.6318	24.2719	232.535
442.965	1.41997	0.424409	3.34575	0.000820594	0.0220271	Ctsf	ENSMUSG00000083282	260.687	307.444	760.763
47.0453	2.86532	0.863935	3.31659	0.000911233	0.0235996	NA	ENSMUSG00000083306	18.4739	12.136	110.526
14655.7	1.60569	0.412236	3.89507	9.81723e-05	0.00450756	NA	ENSMUSG00000083563	11233.1	6203.5	26530.5
69.2203	-8.62095	2.15673	-3.99722	6.40901e-05	0.00316214	NA	ENSMUSG00000084911	92.3693	115.292	0
367.624	1.49304	0.43885	3.40218	0.000668511	0.0189303	D830026I12Rik	ENSMUSG00000085171	247.344	211.031	644.496
402.735	-1.33774	0.436149	-3.06717	0.00216097	0.0438673	NA	ENSMUSG00000085334	511.11	497.574	199.521
81.5638	2.32785	0.680518	3.4207	0.000624594	0.0178956	NA	ENSMUSG00000085962	31.8161	37.7563	175.119
700.503	-2.71022	0.492913	-5.49838	3.83292e-08	6.26833e-06	NA	ENSMUSG00000086527	647.611	1304.62	149.282
1050.87	1.46476	0.408279	3.58764	0.000333683	0.0111013	NA	ENSMUSG00000086536	795.402	529.937	1827.27
35.8323	3.00124	0.964612	3.11135	0.00186236	0.0397504	Gm11827	ENSMUSG00000086765	9.23693	12.136	86.1242
156.805	2.4684	0.555877	4.44056	8.97267e-06	0.000621892	NA	ENSMUSG00000086801	52.3426	72.1415	345.932
172.872	-1.81465	0.558524	-3.249	0.0011581	0.0283296	4930429F24Rik	ENSMUSG00000086918	203.212	250.81	64.5931
87.6465	-2.19735	0.717664	-3.06182	0.00219998	0.0444532	Gm13889	ENSMUSG00000087006	123.159	113.943	25.8372
40.2763	2.84237	0.932392	3.04847	0.00230006	0.0457967	Kif28	ENSMUSG00000087236	9.23693	16.8555	94.7366
64.897	-2.50295	0.829793	-3.01635	0.00255838	0.049225	BC065397	ENSMUSG00000087368	85.185	93.7165	15.7894
51.9791	-5.75464	1.65539	-3.4763	0.000508392	0.0154275	Gm11266	ENSMUSG00000087413	53.3689	101.133	1.4354
45.3637	3.22201	0.875995	3.67811	0.000234968	0.00852857	NA	ENSMUSG00000087435	13.3422	10.7875	111.961
490.87	-1.42428	0.447387	-3.18356	0.00145478	0.0331367	NA	ENSMUSG00000087528	733.823	507.687	231.1
264.346	4.74827	1.32982	3.57062	0.000356142	0.0116487	NA	ENSMUSG00000087632	43.1057	12.136	737.797
96.7769	4.0294	0.672694	5.98994	2.09922e-09	5.36037e-07	NA	ENSMUSG00000089635	18.4739	13.4844	258.372
74.4355	-3.02715	0.828873	-3.65213	0.000260073	0.00920003	NA	ENSMUSG00000089726	94.422	115.966	12.9186
38.8295	3.21538	0.970873	3.31185	0.000926821	0.0238759	LOC102631993	ENSMUSG00000089781	6.15795	14.1586	96.172
39.4629	3.96648	0.96253	4.12089	3.77415e-05	0.00209667	NA	ENSMUSG00000089877	8.21061	5.39376	104.784
42.3833	-3.83597	1.18339	-3.24152	0.00118895	0.0287939	4732440D04Rik	ENSMUSG00000090031	55.4216	67.422	4.30621
524.497	-2.07957	0.429783	-4.83865	1.30722e-06	0.000126844	1110002E22Rik	ENSMUSG00000090066	638.375	768.611	166.507
194.269	-2.08068	0.597479	-3.48243	0.00049689	0.0152221	NA	ENSMUSG00000090086	178.581	342.504	61.7223
116.248	-2.06071	0.63913	-3.22425	0.00126305	0.0300879	Cmc4	ENSMUSG00000090110	157.028	154.396	37.3205
452.769	1.8128	0.417587	4.34113	1.41753e-05	0.000937827	Acad11	ENSMUSG00000090150	247.344	245.416	865.548
966.074	-1.27317	0.392759	-3.24162	0.00118854	0.0287939	NA	ENSMUSG00000090222	1338.33	1063.24	496.649
261.751	-1.72131	0.490842	-3.50684	0.000453455	0.0141632	Apold1	ENSMUSG00000090698	364.346	317.558	103.349
197.985	-2.11066	0.571216	-3.69502	0.000219865	0.00816362	NA	ENSMUSG00000090889	203.212	329.019	61.7223
177.259	-1.68073	0.54519	-3.08284	0.00205033	0.0421505	NA	ENSMUSG00000091474	220.66	239.348	71.7701
214.567	2.07063	0.499827	4.1427	3.43248e-05	0.00194396	Cyp4f17	ENSMUSG00000091586	93.3956	113.943	436.362
274.005	-1.50118	0.480853	-3.12191	0.00179681	0.0392682	Sec14l5	ENSMUSG00000091712	328.424	370.147	123.445
492.634	1.99488	0.429919	4.64013	3.48184e-06	0.000291254	Inafm1	ENSMUSG00000091811	209.37	283.847	984.686
60736.4	1.22668	0.346624	3.53893	0.000401746	0.0128218	Neat1	ENSMUSG00000092274	37880.7	46080.9	98247.6
91.9822	2.48294	0.715284	3.47127	0.00051801	0.01561	NA	ENSMUSG00000093400	21.5528	50.5665	203.827
37.8887	4.77547	1.04585	4.56612	4.96836e-06	0.000375542	NA	ENSMUSG00000093537	2.05265	5.39376	106.22
58.5135	-3.89277	1.12485	-3.46069	0.000538792	0.0160699	NA	ENSMUSG00000095079	39.0004	130.799	5.74161
110.02	-2.10436	0.682425	-3.08365	0.00204479	0.0421329	NA	ENSMUSG00000095123	112.896	182.714	34.4497
198.506	-2.39792	0.573412	-4.18184	2.8916e-05	0.00171123	NA	ENSMUSG00000095332	213.476	330.368	51.6745
251.593	2.39171	0.627655	3.81055	0.000138658	0.00584975	NA	ENSMUSG00000096449	160.107	49.218	545.453
744.674	-1.34553	0.416079	-3.23383	0.00122143	0.029385	NA	ENSMUSG00000096617	783.086	1083.47	367.463
265.964	2.42908	0.48261	5.03322	4.82307e-07	5.33809e-05	Erdr1	ENSMUSG00000096768	124.185	92.3681	581.338
47.178	-3.9862	1.31168	-3.03899	0.00237372	0.047006	NA	ENSMUSG00000097250	117.001	20.2266	4.30621
153.956	-2.03575	0.584661	-3.48193	0.000497817	0.0152221	NA	ENSMUSG00000097375	185.765	225.864	50.2391
925.517	1.48442	0.377773	3.92938	8.51639e-05	0.00398573	NA	ENSMUSG00000097381	585.006	572.413	1619.13
742.003	-1.27939	0.413924	-3.09087	0.00199568	0.0416133	1810014B01Rik	ENSMUSG00000097412	781.034	1064.59	380.382
2307.21	1.0942	0.361591	3.02606	0.0024776	0.0484047	NA	ENSMUSG00000097415	1521.01	1826.46	3574.15
247.1	-3.96751	0.587909	-6.74851	1.49369e-11	7.06926e-09	NA	ENSMUSG00000097451	342.793	375.54	22.9664
141.804	3.14821	0.571745	5.50632	3.66417e-08	6.26833e-06	9530026P05Rik	ENSMUSG00000097462	34.8951	43.1501	347.367
79.5977	2.74496	0.693566	3.95775	7.56591e-05	0.00366619	NA	ENSMUSG00000097464	30.7898	24.2719	183.732
19.7749	4.60774	1.42041	3.24396	0.00117882	0.028644	NA	ENSMUSG00000097604	4.1053	0.67422	54.5453
98.7147	2.49883	0.683645	3.65515	0.000257027	0.00916918	1700101I11Rik	ENSMUSG00000097675	52.3426	25.6204	218.181
1662.32	1.28841	0.363161	3.54777	0.000388506	0.0124279	NA	ENSMUSG00000100220	1189.51	1055.83	2741.62
53.1744	-4.7685	1.27579	-3.73769	0.000185717	0.00728601	F730311O21Rik	ENSMUSG00000100658	85.185	71.4673	2.87081
116.685	-2.65328	0.716729	-3.70193	0.000213964	0.00804962	NA	ENSMUSG00000101872	109.817	214.402	25.8372
110.452	3.72383	0.68083	5.46955	4.51178e-08	7.29655e-06	NA	ENSMUSG00000102153	30.7898	13.4844	287.081
59.7074	-2.6881	0.883076	-3.04402	0.00233443	0.0463147	NA	ENSMUSG00000102201	69.7901	96.4134	12.9186
46.7437	-8.05318	2.19555	-3.66795	0.000244502	0.00880874	NA	ENSMUSG00000102813	68.7638	71.4673	0
310.7	-1.81216	0.484325	-3.74162	0.000182836	0.00720809	NA	ENSMUSG00000103217	347.924	467.909	116.268
46.1463	3.00634	0.891213	3.37331	0.000742694	0.0205903	NA	ENSMUSG00000103693	18.4739	9.43908	110.526
62.5994	-3.38387	0.970187	-3.48785	0.000486923	0.0149834	NA	ENSMUSG00000104156	58.5006	120.685	8.61242
87.1477	-3.6491	0.874407	-4.17323	3.00312e-05	0.00175477	NA	ENSMUSG00000104344	86.2114	165.184	10.0478
1008.86	1.73613	0.406476	4.27119	1.94435e-05	0.00123043	NA	ENSMUSG00000104621	676.349	459.818	1890.43
40.5776	3.51909	0.951984	3.69659	0.000218517	0.00815515	NA	ENSMUSG00000105201	12.3159	6.06798	103.349
25.3308	-7.17137	2.30178	-3.11557	0.00183587	0.0396455	NA	ENSMUSG00000105376	32.8424	43.1501	0
18.0164	5.41999	1.52291	3.55897	0.000372313	0.011989	NA	ENSMUSG00000105442	1.02633	1.34844	51.6745
37.1504	3.08958	0.959263	3.22079	0.00127837	0.0303535	NA	ENSMUSG00000105870	8.21061	12.8102	90.4304
146.236	-2.25073	0.636089	-3.53839	0.000402581	0.0128218	AI506816	ENSMUSG00000105987	251.45	145.631	41.6267
33.6429	3.95184	1.08217	3.65179	0.00026042	0.00920003	NA	ENSMUSG00000106024	9.23693	2.69688	88.995
177.509	3.2749	0.560141	5.84657	5.01827e-09	1.12371e-06	NA	ENSMUSG00000106636	57.4742	34.3852	440.669
562.051	1.45987	0.406156	3.59435	0.000325203	0.0109315	NA	ENSMUSG00000106702	377.688	332.39	976.074
340.396	-2.49393	0.471407	-5.29038	1.2206e-07	1.67603e-05	NA	ENSMUSG00000106734	468.005	469.931	83.2534
311.064	-1.638	0.465878	-3.51594	0.000438208	0.0137756	Mrpl33	ENSMUSG00000106918	392.056	411.948	129.186
62.2929	-4.4034	1.10649	-3.97961	6.90294e-05	0.00338291	Dancr	ENSMUSG00000106943	105.712	76.8611	4.30621
76.977	-3.46014	0.8627	-4.01083	6.05067e-05	0.00306855	NA	ENSMUSG00000107355	97.5009	123.382	10.0478
27.7256	-7.29997	2.27988	-3.20192	0.00136517	0.0318571	NA	ENSMUSG00000107962	40.0267	43.1501	0
17.49	4.24013	1.40285	3.02252	0.00250683	0.0487794	NA	ENSMUSG00000108170	3.07898	2.02266	47.3683
270.093	2.7763	0.469221	5.91682	3.28221e-09	7.95031e-07	NA	ENSMUSG00000108494	89.2903	93.7165	627.271
80.8907	-3.14826	0.84883	-3.70893	0.000208133	0.00796694	NA	ENSMUSG00000108607	150.87	78.8837	12.9186
61.3112	-5.98368	1.69424	-3.53179	0.000412759	0.0130602	NA	ENSMUSG00000109341	146.765	35.7336	1.4354
30.6827	4.18658	1.12242	3.72995	0.000191515	0.00745322	Gm5737	ENSMUSG00000109392	2.05265	6.7422	83.2534
194.879	-2.01084	0.549769	-3.65761	0.000254576	0.00910407	NA	ENSMUSG00000109635	222.713	297.331	64.5931
599.351	1.76018	0.415116	4.24022	2.23299e-05	0.00136559	NA	ENSMUSG00000109881	287.371	379.586	1131.1
43.6732	3.57933	0.918264	3.89793	9.70171e-05	0.00448281	NA	ENSMUSG00000109909	12.3159	6.7422	111.961
49.3244	-3.62627	1.09023	-3.32615	0.000880555	0.0230512	NA	ENSMUSG00000109953	90.3167	51.9149	5.74161
31.254	-7.47125	2.25701	-3.31024	0.00093216	0.0239287	Gm42067	ENSMUSG00000110156	49.2636	44.4985	0
907.841	-1.75291	0.421596	-4.15779	3.21341e-05	0.00185624	NA	ENSMUSG00000110631	1426.59	945.256	351.674
141.654	2.22249	0.571122	3.89145	9.96481e-05	0.00456094	NA	ENSMUSG00000110711	73.8954	53.9376	297.128
134.455	-3.76353	0.752123	-5.00388	5.61891e-07	6.05801e-05	NA	ENSMUSG00000111394	137.528	251.484	14.354
1099.35	-1.7233	0.497715	-3.46242	0.000535347	0.0159999	NA	ENSMUSG00000111521	2015.7	848.843	433.492
213.183	4.83606	0.569733	8.48828	2.09718e-17	3.81557e-14	Pbld1	ENSMUSG00000112129	13.3422	27.643	598.563
70.8399	-6.20442	1.61654	-3.83808	0.000124002	0.00538759	Lilrb4a	ENSMUSG00000112148	72.8691	138.215	1.4354
225.824	-2.01588	0.544346	-3.70331	0.000212804	0.00804509	NA	ENSMUSG00000112327	236.055	366.776	74.6409
132.993	-1.84456	0.609043	-3.02862	0.00245672	0.0482367	NA	ENSMUSG00000112964	156.002	194.175	48.8037
109.044	-9.27622	2.12487	-4.36555	1.26803e-05	0.000858362	NA	ENSMUSG00000113216	147.791	179.342	0
38.8942	-5.33129	1.69656	-3.1424	0.00167566	0.0370658	NA	ENSMUSG00000113328	43.1057	72.1415	1.4354
24.4319	-7.1187	2.30873	-3.08339	0.00204658	0.0421329	5033406O09Rik	ENSMUSG00000113769	32.8424	40.4532	0
410.263	1.53591	0.458504	3.34984	0.000808583	0.0218753	NA	ENSMUSG00000115049	304.819	198.221	727.749
206.018	1.53904	0.498133	3.08961	0.00200419	0.0416133	NA	ENSMUSG00000115332	129.317	122.708	366.028
196.294	2.19545	0.582182	3.77108	0.000162546	0.00657182	NA	ENSMUSG00000116004	123.159	56.6345	409.09
38.4263	-4.29106	1.34188	-3.1978	0.0013848	0.0321464	Magef1	ENSMUSG00000116632	56.4479	55.9602	2.87081
34.6577	-7.61391	2.28352	-3.33428	0.000855207	0.0226299	NA	ENSMUSG00000116641	79.0271	24.9461	0
84.7995	3.0461	0.706804	4.30968	1.63491e-05	0.00105062	NA	ENSMUSG00000116946	17.4475	31.6883	205.263
77.4187	-2.92196	0.810635	-3.60453	0.000312718	0.0106242	NA	ENSMUSG00000117592	124.185	93.7165	14.354
20.5665	3.97725	1.30618	3.04496	0.00232715	0.0462727	NA	ENSMUSG00000117912	5.13163	2.02266	54.5453
443.923	1.91998	0.419225	4.57984	4.65328e-06	0.000363276	NA	ENSMUSG00000118642	229.897	230.583	871.289
